# Supplementary material for: Quantifying phage-host dynamics using droplet microfluidics
Source: Nat Commun. 2026 Apr 28;17:3857. doi: 10.1038/s41467-026-72427-3 (PMC13121708; doi:10.1038/s41467-026-72427-3)
Supplement: Supplementary file 4 — Source Data File [file 41467_2026_72427_MOESM4_ESM.xlsx]

## Sheet: Figure 1
Green PMT signal, mV	ln(Green PMT signal, mV) (datapoints)	ln(Green PMT signal, mV) (fit range )	Lower mode fit	Higher mode fit
37.537	3.62533	2.30966	28.927	9.08412e-05
85.144	4.44434	2.31005	29.1756	9.13037e-05
23.499	3.15696	2.31044	29.4262	9.17685e-05
88.806	4.48645	2.31083	29.6788	9.22355e-05
108.337	4.68525	2.31122	29.9333	9.27049e-05
267.639	5.58964	2.31161	30.1898	9.31766e-05
62.561	4.13614	2.312	30.4483	9.36506e-05
79.651	4.37765	2.31239	30.7088	9.4127e-05
54.016	3.98928	2.31278	30.9714	9.46057e-05
121.155	4.79707	2.31317	31.2359	9.50867e-05
18.921	2.94027	2.31356	31.5025	9.55702e-05
13.733	2.6198	2.31395	31.7712	9.6056e-05
17.09	2.83849	2.31434	32.0419	9.65442e-05
74.768	4.31439	2.31473	32.3147	9.70348e-05
115.356	4.74802	2.31512	32.5897	9.75278e-05
17.395	2.85618	2.31551	32.8667	9.80232e-05
15.259	2.72517	2.3159	33.1459	9.85211e-05
14.954	2.70498	2.31629	33.4272	9.90214e-05
16.479	2.80209	2.31668	33.7107	9.95242e-05
78.735	4.36609	2.31708	33.9964	0.000100029
79.651	4.37765	2.31747	34.2842	0.000100537
166.626	5.11575	2.31786	34.5743	0.000101047
89.417	4.49331	2.31825	34.8665	0.00010156
17.09	2.83849	2.31864	35.161	0.000102076
14.343	2.66326	2.31903	35.4578	0.000102593
56.458	4.0335	2.31942	35.7568	0.000103114
16.479	2.80209	2.31981	36.0581	0.000103637
15.869	2.76437	2.3202	36.3617	0.000104162
16.479	2.80209	2.32059	36.6676	0.00010469
84.534	4.43715	2.32098	36.9758	0.000105221
18.616	2.92402	2.32137	37.2863	0.000105754
50.049	3.913	2.32176	37.5992	0.00010629
17.09	2.83849	2.32215	37.9145	0.000106828
14.954	2.70498	2.32254	38.2322	0.000107369
18.311	2.9075	2.32293	38.5522	0.000107913
16.174	2.78341	2.32332	38.8747	0.00010846
99.182	4.59696	2.32371	39.1996	0.000109009
64.392	4.16499	2.3241	39.527	0.000109561
15.564	2.74496	2.32449	39.8568	0.000110115
68.359	4.22477	2.32488	40.1891	0.000110672
16.174	2.78341	2.32527	40.5239	0.000111232
132.446	4.88618	2.32566	40.8613	0.000111795
17.395	2.85618	2.32605	41.2011	0.000112361
55.237	4.01163	2.32644	41.5435	0.000112929
247.803	5.51263	2.32683	41.8885	0.0001135
75.989	4.33059	2.32722	42.236	0.000114074
108.948	4.69087	2.32761	42.5861	0.00011465
65.918	4.18841	2.328	42.9389	0.00011523
15.564	2.74496	2.32839	43.2942	0.000115812
70.801	4.25987	2.32878	43.6523	0.000116397
123.901	4.81948	2.32917	44.0129	0.000116985
70.801	4.25987	2.32956	44.3763	0.000117576
16.174	2.78341	2.32995	44.7424	0.00011817
14.648	2.6843	2.33034	45.1111	0.000118767
122.681	4.80959	2.33073	45.4826	0.000119366
300.903	5.70679	2.33112	45.8569	0.000119969
83.618	4.42626	2.33151	46.2339	0.000120574
78.125	4.35831	2.33191	46.6137	0.000121183
57.068	4.04424	2.3323	46.9963	0.000121794
68.97	4.23367	2.33269	47.3818	0.000122409
14.954	2.70498	2.33308	47.77	0.000123026
21.667	3.07579	2.33347	48.1612	0.000123646
98.877	4.59388	2.33386	48.5552	0.00012427
14.954	2.70498	2.33425	48.952	0.000124896
72.632	4.28541	2.33464	49.3518	0.000125526
94.91	4.55293	2.33503	49.7546	0.000126158
126.953	4.84382	2.33542	50.1603	0.000126794
25.024	3.21984	2.33581	50.5689	0.000127433
12.817	2.55077	2.3362	50.9805	0.000128075
24.414	3.19516	2.33659	51.3952	0.00012872
65.918	4.18841	2.33698	51.8128	0.000129368
100.708	4.61223	2.33737	52.2335	0.000130019
16.785	2.82049	2.33776	52.6573	0.000130674
85.754	4.45148	2.33815	53.0841	0.000131331
14.038	2.64177	2.33854	53.514	0.000131992
80.872	4.39287	2.33893	53.9471	0.000132657
81.482	4.40038	2.33932	54.3833	0.000133324
85.144	4.44434	2.33971	54.8226	0.000133994
65.918	4.18841	2.3401	55.2651	0.000134668
16.174	2.78341	2.34049	55.7109	0.000135346
14.954	2.70498	2.34088	56.1598	0.000136026
18.005	2.89065	2.34127	56.612	0.00013671
133.667	4.89535	2.34166	57.0674	0.000137397
126.953	4.84382	2.34205	57.5261	0.000138087
20.752	3.03264	2.34244	57.9881	0.000138781
15.259	2.72517	2.34283	58.4534	0.000139478
93.689	4.53998	2.34322	58.922	0.000140179
205.994	5.32785	2.34361	59.394	0.000140883
18.616	2.92402	2.344	59.8694	0.00014159
175.171	5.16576	2.34439	60.3482	0.000142301
16.785	2.82049	2.34478	60.8304	0.000143015
65.002	4.17442	2.34517	61.316	0.000143733
116.577	4.75855	2.34556	61.8051	0.000144454
151.672	5.02172	2.34595	62.2976	0.000145179
18.005	2.89065	2.34634	62.7937	0.000145907
102.844	4.63321	2.34674	63.2933	0.000146639
63.171	4.14585	2.34713	63.7964	0.000147374
15.869	2.76437	2.34752	64.3031	0.000148113
17.7	2.87356	2.34791	64.8134	0.000148856
18.311	2.9075	2.3483	65.3273	0.000149602
185.852	5.22495	2.34869	65.8448	0.000150351
38.452	3.64941	2.34908	66.366	0.000151105
79.956	4.38148	2.34947	66.8909	0.000151862
53.406	3.97792	2.34986	67.4194	0.000152622
84.229	4.43354	2.35025	67.9517	0.000153387
71.106	4.26417	2.35064	68.4877	0.000154155
91.553	4.51692	2.35103	69.0274	0.000154927
126.648	4.84141	2.35142	69.571	0.000155702
121.46	4.79958	2.35181	70.1183	0.000156481
65.613	4.18377	2.3522	70.6695	0.000157264
14.954	2.70498	2.35259	71.2245	0.000158051
92.163	4.52356	2.35298	71.7834	0.000158842
221.558	5.40068	2.35337	72.3462	0.000159636
15.869	2.76437	2.35376	72.913	0.000160435
16.174	2.78341	2.35415	73.4836	0.000161237
20.447	3.01784	2.35454	74.0583	0.000162043
18.616	2.92402	2.35493	74.6369	0.000162853
18.311	2.9075	2.35532	75.2195	0.000163667
16.479	2.80209	2.35571	75.8062	0.000164485
76.904	4.34256	2.3561	76.3969	0.000165306
54.932	4.0061	2.35649	76.9917	0.000166132
92.163	4.52356	2.35688	77.5907	0.000166962
108.643	4.68807	2.35727	78.1937	0.000167796
20.752	3.03264	2.35766	78.8009	0.000168633
125.732	4.83415	2.35805	79.4123	0.000169475
61.035	4.11145	2.35844	80.0279	0.000170321
17.7	2.87356	2.35883	80.6477	0.000171171
18.311	2.9075	2.35922	81.2718	0.000172025
65.613	4.18377	2.35961	81.9001	0.000172883
17.7	2.87356	2.36	82.5327	0.000173746
92.773	4.53016	2.36039	83.1697	0.000174612
203.857	5.31742	2.36078	83.811	0.000175483
14.648	2.6843	2.36117	84.4567	0.000176358
102.234	4.62726	2.36157	85.1068	0.000177237
76.904	4.34256	2.36196	85.7613	0.00017812
13.428	2.59734	2.36235	86.4203	0.000179008
16.479	2.80209	2.36274	87.0837	0.000179899
100.403	4.60919	2.36313	87.7517	0.000180796
16.174	2.78341	2.36352	88.4241	0.000181696
86.975	4.46562	2.36391	89.1011	0.000182601
97.351	4.57832	2.3643	89.7827	0.00018351
88.806	4.48645	2.36469	90.4689	0.000184424
13.733	2.6198	2.36508	91.1597	0.000185342
70.801	4.25987	2.36547	91.8552	0.000186264
14.343	2.66326	2.36586	92.5554	0.000187191
18.311	2.9075	2.36625	93.2602	0.000188122
184.326	5.21671	2.36664	93.9698	0.000189058
99.792	4.60309	2.36703	94.6842	0.000189998
14.038	2.64177	2.36742	95.4033	0.000190943
14.954	2.70498	2.36781	96.1273	0.000191892
81.787	4.40412	2.3682	96.8561	0.000192846
17.395	2.85618	2.36859	97.5897	0.000193805
65.002	4.17442	2.36898	98.3283	0.000194768
162.964	5.09353	2.36937	99.0718	0.000195735
21.362	3.06161	2.36976	99.8202	0.000196708
17.09	2.83849	2.37015	100.574	0.000197685
61.34	4.11643	2.37054	101.332	0.000198666
15.259	2.72517	2.37093	102.095	0.000199653
90.637	4.50686	2.37132	102.864	0.000200644
81.482	4.40038	2.37171	103.637	0.00020164
13.733	2.6198	2.3721	104.416	0.000202641
18.311	2.9075	2.37249	105.2	0.000203646
68.665	4.22924	2.37288	105.989	0.000204657
15.259	2.72517	2.37327	106.783	0.000205672
263.367	5.57355	2.37366	107.583	0.000206692
108.337	4.68525	2.37405	108.387	0.000207717
18.005	2.89065	2.37444	109.197	0.000208747
44.556	3.79675	2.37483	110.012	0.000209781
128.784	4.85814	2.37522	110.833	0.000210821
84.229	4.43354	2.37561	111.659	0.000211866
16.174	2.78341	2.37601	112.49	0.000212916
90.332	4.50349	2.3764	113.327	0.000213971
31.738	3.45751	2.37679	114.169	0.00021503
138.855	4.93343	2.37718	115.017	0.000216095
70.496	4.25556	2.37757	115.87	0.000217165
57.068	4.04424	2.37796	116.729	0.00021824
70.801	4.25987	2.37835	117.593	0.000219321
14.648	2.6843	2.37874	118.463	0.000220406
51.27	3.93711	2.37913	119.339	0.000221497
69.275	4.23808	2.37952	120.22	0.000222593
17.395	2.85618	2.37991	121.107	0.000223694
131.531	4.87924	2.3803	121.999	0.0002248
14.648	2.6843	2.38069	122.898	0.000225912
71.106	4.26417	2.38108	123.802	0.000227029
127.563	4.84861	2.38147	124.712	0.000228151
118.408	4.77414	2.38186	125.628	0.000229279
66.528	4.19762	2.38225	126.549	0.000230412
14.648	2.6843	2.38264	127.477	0.00023155
16.785	2.82049	2.38303	128.41	0.000232694
58.899	4.07582	2.38342	129.35	0.000233844
102.844	4.63321	2.38381	130.295	0.000234999
106.812	4.67107	2.3842	131.247	0.000236159
14.648	2.6843	2.38459	132.204	0.000237325
62.256	4.13125	2.38498	133.168	0.000238496
54.626	4.00051	2.38537	134.138	0.000239673
17.09	2.83849	2.38576	135.114	0.000240856
19.836	2.9875	2.38615	136.096	0.000242044
119.629	4.7844	2.38654	137.084	0.000243238
59.204	4.08099	2.38693	138.079	0.000244438
78.43	4.36221	2.38732	139.079	0.000245644
13.428	2.59734	2.38771	140.086	0.000246855
102.844	4.63321	2.3881	141.1	0.000248072
15.259	2.72517	2.38849	142.12	0.000249294
15.564	2.74496	2.38888	143.146	0.000250523
16.785	2.82049	2.38927	144.179	0.000251757
15.869	2.76437	2.38966	145.218	0.000252998
74.463	4.3103	2.39005	146.263	0.000254244
13.123	2.57437	2.39044	147.315	0.000255496
14.343	2.66326	2.39084	148.374	0.000256754
129.089	4.8605	2.39123	149.439	0.000258018
120.85	4.79455	2.39162	150.511	0.000259288
95.52	4.55934	2.39201	151.59	0.000260564
73.853	4.30208	2.3924	152.675	0.000261847
84.839	4.44076	2.39279	153.767	0.000263135
70.19	4.25121	2.39318	154.866	0.000264429
66.223	4.19303	2.39357	155.972	0.00026573
80.872	4.39287	2.39396	157.084	0.000267037
17.395	2.85618	2.39435	158.204	0.00026835
90.942	4.51022	2.39474	159.33	0.000269669
370.178	5.91398	2.39513	160.463	0.000270994
17.09	2.83849	2.39552	161.603	0.000272326
18.311	2.9075	2.39591	162.75	0.000273664
17.7	2.87356	2.3963	163.904	0.000275009
61.951	4.12634	2.39669	165.065	0.00027636
16.479	2.80209	2.39708	166.234	0.000277717
87.585	4.47261	2.39747	167.409	0.000279081
14.038	2.64177	2.39786	168.592	0.000280451
89.417	4.49331	2.39825	169.782	0.000281827
50.354	3.91908	2.39864	170.979	0.000283211
92.468	4.52686	2.39903	172.183	0.0002846
17.7	2.87356	2.39942	173.395	0.000285997
15.259	2.72517	2.39981	174.614	0.0002874
79.041	4.36997	2.4002	175.84	0.000288809
117.798	4.76897	2.40059	177.074	0.000290226
58.899	4.07582	2.40098	178.315	0.000291649
19.226	2.95626	2.40137	179.564	0.000293078
79.651	4.37765	2.40176	180.82	0.000294515
15.869	2.76437	2.40215	182.084	0.000295958
15.259	2.72517	2.40254	183.356	0.000297408
61.646	4.12141	2.40293	184.635	0.000298865
14.343	2.66326	2.40332	185.921	0.000300329
14.954	2.70498	2.40371	187.216	0.0003018
111.389	4.71303	2.4041	188.518	0.000303278
14.343	2.66326	2.40449	189.828	0.000304763
14.648	2.6843	2.40488	191.146	0.000306255
78.125	4.35831	2.40527	192.471	0.000307753
52.185	3.9548	2.40567	193.805	0.000309259
16.785	2.82049	2.40606	195.146	0.000310773
78.43	4.36221	2.40645	196.495	0.000312293
96.13	4.5657	2.40684	197.853	0.00031382
15.869	2.76437	2.40723	199.218	0.000315355
59.814	4.09124	2.40762	200.592	0.000316897
16.785	2.82049	2.40801	201.973	0.000318446
16.479	2.80209	2.4084	203.363	0.000320002
18.311	2.9075	2.40879	204.761	0.000321566
17.09	2.83849	2.40918	206.167	0.000323137
63.171	4.14585	2.40957	207.581	0.000324716
72.021	4.27696	2.40996	209.004	0.000326302
196.228	5.27928	2.41035	210.435	0.000327896
81.787	4.40412	2.41074	211.874	0.000329497
18.921	2.94027	2.41113	213.322	0.000331106
64.087	4.16024	2.41152	214.778	0.000332722
19.531	2.972	2.41191	216.243	0.000334346
144.653	4.97434	2.4123	217.716	0.000335977
32.349	3.47658	2.41269	219.197	0.000337616
14.954	2.70498	2.41308	220.688	0.000339263
19.836	2.9875	2.41347	222.187	0.000340918
133.057	4.89078	2.41386	223.694	0.00034258
55.237	4.01163	2.41425	225.211	0.000344251
14.648	2.6843	2.41464	226.736	0.000345929
14.954	2.70498	2.41503	228.27	0.000347615
54.016	3.98928	2.41542	229.812	0.000349309
152.893	5.02974	2.41581	231.364	0.000351011
70.801	4.25987	2.4162	232.924	0.000352721
17.09	2.83849	2.41659	234.494	0.000354439
13.733	2.6198	2.41698	236.072	0.000356165
133.972	4.89763	2.41737	237.659	0.000357899
123.596	4.81702	2.41776	239.256	0.000359642
93.994	4.54323	2.41815	240.861	0.000361392
19.226	2.95626	2.41854	242.476	0.000363151
90.942	4.51022	2.41893	244.1	0.000364918
17.7	2.87356	2.41932	245.733	0.000366694
145.264	4.97855	2.41971	247.375	0.000368477
15.259	2.72517	2.4201	249.027	0.000370269
175.476	5.1675	2.4205	250.688	0.00037207
17.09	2.83849	2.42089	252.358	0.000373879
57.373	4.04957	2.42128	254.038	0.000375696
83.923	4.4299	2.42167	255.727	0.000377522
17.7	2.87356	2.42206	257.425	0.000379357
69.58	4.24248	2.42245	259.134	0.0003812
76.294	4.33459	2.42284	260.851	0.000383052
64.087	4.16024	2.42323	262.579	0.000384913
14.954	2.70498	2.42362	264.316	0.000386782
75.684	4.32657	2.42401	266.063	0.00038866
105.591	4.65957	2.4244	267.819	0.000390547
66.833	4.2022	2.42479	269.585	0.000392442
26.245	3.26748	2.42518	271.361	0.000394347
13.733	2.6198	2.42557	273.147	0.00039626
13.123	2.57437	2.42596	274.943	0.000398183
15.564	2.74496	2.42635	276.749	0.000400114
66.833	4.2022	2.42674	278.564	0.000402055
92.163	4.52356	2.42713	280.39	0.000404004
161.743	5.08601	2.42752	282.226	0.000405963
93.079	4.53345	2.42791	284.072	0.000407931
75.378	4.32252	2.4283	285.928	0.000409908
60.425	4.1014	2.42869	287.794	0.000411894
16.174	2.78341	2.42908	289.67	0.00041389
17.395	2.85618	2.42947	291.557	0.000415895
124.207	4.82195	2.42986	293.454	0.000417909
17.09	2.83849	2.43025	295.362	0.000419933
122.375	4.80709	2.43064	297.279	0.000421966
77.82	4.3544	2.43103	299.207	0.000424009
14.648	2.6843	2.43142	301.146	0.000426061
78.125	4.35831	2.43181	303.095	0.000428123
14.343	2.66326	2.4322	305.055	0.000430194
79.956	4.38148	2.43259	307.025	0.000432276
15.259	2.72517	2.43298	309.006	0.000434367
81.787	4.40412	2.43337	310.998	0.000436467
63.171	4.14585	2.43376	313	0.000438578
17.7	2.87356	2.43415	315.013	0.000440698
13.123	2.57437	2.43454	317.037	0.000442828
91.553	4.51692	2.43494	319.072	0.000444968
15.869	2.76437	2.43533	321.118	0.000447118
16.785	2.82049	2.43572	323.174	0.000449278
17.7	2.87356	2.43611	325.242	0.000451449
15.259	2.72517	2.4365	327.32	0.000453629
176.392	5.17271	2.43689	329.41	0.00045582
22.888	3.13061	2.43728	331.511	0.00045802
108.032	4.68243	2.43767	333.623	0.000460231
16.479	2.80209	2.43806	335.746	0.000462453
83.313	4.4226	2.43845	337.88	0.000464684
175.476	5.1675	2.43884	340.025	0.000466926
15.259	2.72517	2.43923	342.182	0.000469179
22.583	3.1172	2.43962	344.35	0.000471442
11.292	2.42409	2.44001	346.53	0.000473715
47.302	3.85655	2.4404	348.721	0.000475999
60.12	4.09634	2.44079	350.924	0.000478294
18.311	2.9075	2.44118	353.138	0.000480599
14.038	2.64177	2.44157	355.363	0.000482915
80.566	4.38908	2.44196	357.601	0.000485242
23.804	3.16985	2.44235	359.85	0.00048758
109.558	4.69645	2.44274	362.11	0.000489928
132.751	4.88848	2.44313	364.382	0.000492288
78.735	4.36609	2.44352	366.667	0.000494658
18.311	2.9075	2.44391	368.963	0.00049704
69.58	4.24248	2.4443	371.27	0.000499432
120.239	4.78948	2.44469	373.59	0.000501836
129.395	4.86287	2.44508	375.922	0.00050425
19.836	2.9875	2.44547	378.265	0.000506676
15.869	2.76437	2.44586	380.621	0.000509114
15.259	2.72517	2.44625	382.989	0.000511562
16.785	2.82049	2.44664	385.369	0.000514022
50.964	3.93112	2.44703	387.761	0.000516494
403.137	5.99928	2.44742	390.165	0.000518976
86.67	4.46211	2.44781	392.582	0.000521471
64.392	4.16499	2.4482	395.011	0.000523977
18.616	2.92402	2.44859	397.452	0.000526494
20.752	3.03264	2.44898	399.905	0.000529023
16.174	2.78341	2.44937	402.371	0.000531564
19.531	2.972	2.44977	404.85	0.000534117
20.447	3.01784	2.45016	407.341	0.000536681
86.67	4.46211	2.45055	409.844	0.000539258
15.564	2.74496	2.45094	412.361	0.000541846
115.051	4.74538	2.45133	414.889	0.000544446
87.28	4.46912	2.45172	417.431	0.000547059
16.479	2.80209	2.45211	419.985	0.000549683
45.166	3.81034	2.4525	422.552	0.00055232
110.168	4.70201	2.45289	425.132	0.000554969
75.378	4.32252	2.45328	427.724	0.00055763
14.343	2.66326	2.45367	430.33	0.000560303
31.128	3.43811	2.45406	432.949	0.000562989
18.616	2.92402	2.45445	435.58	0.000565687
14.954	2.70498	2.45484	438.225	0.000568397
22.278	3.1036	2.45523	440.882	0.000571121
85.144	4.44434	2.45562	443.553	0.000573856
88.806	4.48645	2.45601	446.237	0.000576605
230.713	5.44117	2.4564	448.934	0.000579366
49.133	3.89453	2.45679	451.644	0.00058214
15.564	2.74496	2.45718	454.368	0.000584926
88.806	4.48645	2.45757	457.105	0.000587726
21.362	3.06161	2.45796	459.855	0.000590538
108.032	4.68243	2.45835	462.619	0.000593364
17.7	2.87356	2.45874	465.396	0.000596202
17.395	2.85618	2.45913	468.187	0.000599053
14.954	2.70498	2.45952	470.991	0.000601918
76.294	4.33459	2.45991	473.809	0.000604796
121.765	4.80209	2.4603	476.641	0.000607687
140.381	4.94436	2.46069	479.486	0.000610592
129.089	4.8605	2.46108	482.345	0.00061351
59.509	4.08613	2.46147	485.218	0.000616441
131.531	4.87924	2.46186	488.104	0.000619386
91.858	4.52024	2.46225	491.005	0.000622344
66.223	4.19303	2.46264	493.919	0.000625316
83.923	4.4299	2.46303	496.847	0.000628302
16.174	2.78341	2.46342	499.789	0.000631302
93.689	4.53998	2.46381	502.746	0.000634315
136.414	4.91569	2.4642	505.716	0.000637342
17.09	2.83849	2.4646	508.7	0.000640383
18.005	2.89065	2.46499	511.699	0.000643438
17.395	2.85618	2.46538	514.712	0.000646507
175.781	5.16924	2.46577	517.739	0.000649591
14.343	2.66326	2.46616	520.78	0.000652688
83.618	4.42626	2.46655	523.836	0.0006558
62.256	4.13125	2.46694	526.906	0.000658926
18.921	2.94027	2.46733	529.99	0.000662066
17.395	2.85618	2.46772	533.089	0.000665221
73.242	4.29377	2.46811	536.202	0.00066839
75.989	4.33059	2.4685	539.33	0.000671574
14.648	2.6843	2.46889	542.472	0.000674773
14.954	2.70498	2.46928	545.63	0.000677986
99.182	4.59696	2.46967	548.801	0.000681214
18.921	2.94027	2.47006	551.988	0.000684457
17.09	2.83849	2.47045	555.189	0.000687714
19.836	2.9875	2.47084	558.405	0.000690987
14.343	2.66326	2.47123	561.636	0.000694274
88.806	4.48645	2.47162	564.882	0.000697577
68.665	4.22924	2.47201	568.142	0.000700895
916.443	4.14101	2.4724	571.418	0.000704228
62.866	2.80209	2.47279	574.708	0.000707576
16.479	4.34256	2.47318	578.014	0.00071094
76.904	4.30208	2.47357	581.335	0.000714319
73.853	4.29377	2.47396	584.671	0.000717714
73.242	4.4226	2.47435	588.022	0.000721124
83.313	3.01784	2.47474	591.388	0.000724549
20.447	5.06889	2.47513	594.769	0.000727991
158.997	4.33459	2.47552	598.166	0.000731448
76.294	2.80209	2.47591	601.578	0.000734921
16.479	2.83849	2.4763	605.006	0.00073841
17.09	4.16499	2.47669	608.449	0.000741915
64.392	4.65668	2.47708	611.907	0.000745436
105.286	4.27696	2.47747	615.381	0.000748973
72.021	4.53998	2.47786	618.87	0.000752526
93.689	4.24685	2.47825	622.375	0.000756096
69.885	4.72122	2.47864	625.896	0.000759681
112.305	2.9075	2.47903	629.432	0.000763284
18.311	4.21581	2.47943	632.984	0.000766902
67.749	2.66326	2.47982	636.552	0.000770537
14.343	4.61826	2.48021	640.135	0.000774189
101.318	2.78341	2.4806	643.734	0.000777858
16.174	4.40784	2.48099	647.35	0.000781543
82.092	2.66326	2.48138	650.981	0.000785245
14.343	2.66326	2.48177	654.628	0.000788964
14.343	2.83849	2.48216	658.291	0.0007927
17.09	4.22924	2.48255	661.97	0.000796453
68.665	4.16971	2.48294	665.665	0.000800223
64.697	4.27271	2.48333	669.376	0.00080401
71.716	5.35127	2.48372	673.103	0.000807815
210.876	2.78341	2.48411	676.847	0.000811637
16.174	4.16499	2.4845	680.607	0.000815476
64.392	4.44434	2.48489	684.383	0.000819333
85.144	4.3544	2.48528	688.175	0.000823208
77.82	2.6198	2.48567	691.984	0.0008271
13.733	4.81948	2.48606	695.809	0.00083101
123.901	3.04723	2.48645	699.65	0.000834937
21.057	4.6682	2.48684	703.508	0.000838883
106.506	3.01784	2.48723	707.382	0.000842846
20.447	5.38821	2.48762	711.273	0.000846828
218.811	4.13614	2.48801	715.181	0.000850828
62.561	4.11145	2.4884	719.105	0.000854845
61.035	2.83849	2.48879	723.046	0.000858882
17.09	4.40038	2.48918	727.003	0.000862936
81.482	5.12305	2.48957	730.977	0.000867009
167.847	2.64177	2.48996	734.968	0.000871101
14.038	2.66326	2.49035	738.976	0.000875211
14.343	4.13614	2.49074	743	0.00087934
62.561	4.40784	2.49113	747.042	0.000883487
82.092	5.93519	2.49152	751.1	0.000887654
378.113	4.03888	2.49191	755.175	0.000891839
56.763	2.85618	2.4923	759.267	0.000896043
17.395	3.63342	2.49269	763.377	0.000900267
37.842	4.94436	2.49308	767.503	0.00090451
140.381	4.26417	2.49347	771.646	0.000908771
71.106	2.95626	2.49387	775.807	0.000913053
19.226	4.31439	2.49426	779.985	0.000917353
74.768	3.1172	2.49465	784.179	0.000921674
22.583	3.9722	2.49504	788.392	0.000926014
53.101	4.29377	2.49543	792.621	0.000930373
73.242	4.22924	2.49582	796.868	0.000934752
68.665	3.27903	2.49621	801.132	0.000939151
26.55	4.73739	2.4966	805.413	0.000943571
114.136	2.85618	2.49699	809.712	0.00094801
17.395	2.57437	2.49738	814.028	0.000952469
13.123	2.80209	2.49777	818.362	0.000956948
16.479	3.85008	2.49816	822.713	0.000961448
46.997	4.45858	2.49855	827.082	0.000965968
86.365	2.6843	2.49894	831.468	0.000970509
14.648	2.70498	2.49933	835.872	0.00097507
14.954	4.29792	2.49972	840.294	0.000979652
73.547	4.18377	2.50011	844.733	0.000984254
65.613	4.57832	2.5005	849.19	0.000988878
97.351	4.18841	2.50089	853.665	0.000993522
65.918	2.9075	2.50128	858.158	0.000998187
18.311	4.18841	2.50167	862.668	0.00100287
65.918	4.60003	2.50206	867.196	0.00100758
99.487	2.83849	2.50245	871.742	0.00101231
17.09	2.74496	2.50284	876.306	0.00101706
15.564	4.73471	2.50323	880.888	0.00102183
113.831	4.66533	2.50362	885.488	0.00102663
106.201	4.2022	2.50401	890.106	0.00103144
66.833	4.44792	2.5044	894.742	0.00103628
85.449	2.9075	2.50479	899.396	0.00104114
18.311	4.51692	2.50518	904.068	0.00104602
91.553	4.72393	2.50557	908.758	0.00105092
112.61	4.33858	2.50596	913.467	0.00105584
76.599	4.21581	2.50635	918.194	0.00106079
67.749	3.9722	2.50674	922.938	0.00106576
53.101	2.6843	2.50713	927.701	0.00107075
14.648	4.50011	2.50752	932.483	0.00107577
90.027	2.64177	2.50791	937.283	0.0010808
14.038	4.2812	2.5083	942.101	0.00108586
72.327	2.76437	2.5087	946.937	0.00109094
15.869	2.6843	2.50909	951.792	0.00109605
14.648	4.46912	2.50948	956.665	0.00110118
87.28	4.03888	2.50987	961.557	0.00110633
56.763	2.80209	2.51026	966.467	0.0011115
16.479	4.19762	2.51065	971.395	0.0011167
66.528	3.00281	2.51104	976.343	0.00112192
20.142	2.66326	2.51143	981.308	0.00112717
14.343	2.83849	2.51182	986.293	0.00113244
17.09	2.72517	2.51221	991.296	0.00113773
15.259	4.57832	2.5126	996.317	0.00114304
97.351	2.6843	2.51299	1001.36	0.00114838
14.648	2.64177	2.51338	1006.42	0.00115375
14.038	2.74496	2.51377	1011.49	0.00115914
15.564	4.4226	2.51416	1016.59	0.00116455
83.313	4.77928	2.51455	1021.71	0.00116998
119.019	4.52024	2.51494	1026.84	0.00117545
91.858	4.97855	2.51533	1031.99	0.00118093
145.264	4.47261	2.51572	1037.16	0.00118644
87.585	4.16499	2.51611	1042.36	0.00119198
64.392	2.94027	2.5165	1047.56	0.00119754
18.921	2.87356	2.51689	1052.79	0.00120312
17.7	2.92402	2.51728	1058.04	0.00120873
18.616	4.2812	2.51767	1063.31	0.00121436
72.327	2.95626	2.51806	1068.59	0.00122003
19.226	4.24685	2.51845	1073.9	0.00122571
69.885	4.39663	2.51884	1079.22	0.00123142
81.177	2.64177	2.51923	1084.56	0.00123716
14.038	4.57204	2.51962	1089.92	0.00124292
96.741	3.99491	2.52001	1095.3	0.00124871
54.321	4.2113	2.5204	1100.7	0.00125452
67.444	4.49331	2.52079	1106.12	0.00126036
89.417	2.85618	2.52118	1111.56	0.00126623
17.395	2.9875	2.52157	1117.02	0.00127212
19.836	2.9075	2.52196	1122.49	0.00127804
18.311	4.51022	2.52235	1127.99	0.00128399
90.942	4.81948	2.52274	1133.51	0.00128996
123.901	4.52024	2.52313	1139.04	0.00129596
91.858	4.5497	2.52353	1144.59	0.00130199
94.604	5.32339	2.52392	1150.17	0.00130804
205.078	3.01784	2.52431	1155.76	0.00131412
20.447	2.76437	2.5247	1161.37	0.00132023
15.869	4.24248	2.52509	1167	0.00132636
69.58	4.38908	2.52548	1172.65	0.00133252
80.566	2.74496	2.52587	1178.32	0.00133871
15.564	2.83849	2.52626	1184.01	0.00134493
17.09	2.9075	2.52665	1189.72	0.00135117
18.311	4.44434	2.52704	1195.45	0.00135745
85.144	5.40206	2.52743	1201.19	0.00136375
221.863	3.73311	2.52782	1206.96	0.00137008
41.809	4.34256	2.52821	1212.75	0.00137644
76.904	2.80209	2.5286	1218.55	0.00138282
16.479	4.43715	2.52899	1224.38	0.00138924
84.534	4.38908	2.52938	1230.22	0.00139568
80.566	4.8244	2.52977	1236.09	0.00140215
124.512	2.72517	2.53016	1241.97	0.00140865
15.259	3.04723	2.53055	1247.87	0.00141518
21.057	4.56252	2.53094	1253.8	0.00142174
95.825	4.48988	2.53133	1259.74	0.00142833
89.111	4.73471	2.53172	1265.7	0.00143494
113.831	4.56252	2.53211	1271.68	0.00144159
95.825	4.35047	2.5325	1277.69	0.00144827
77.515	4.16499	2.53289	1283.71	0.00145497
64.392	2.80209	2.53328	1289.75	0.00146171
16.479	2.87356	2.53367	1295.81	0.00146848
17.7	2.9875	2.53406	1301.89	0.00147527
19.836	2.6843	2.53445	1307.99	0.0014821
14.648	2.64177	2.53484	1314.11	0.00148896
14.038	4.27696	2.53523	1320.25	0.00149584
72.021	4.88618	2.53562	1326.41	0.00150276
132.446	4.45148	2.53601	1332.59	0.00150971
85.754	2.9075	2.5364	1338.78	0.00151669
18.311	4.55934	2.53679	1345	0.0015237
95.52	4.08099	2.53718	1351.24	0.00153074
59.204	2.72517	2.53757	1357.5	0.00153782
15.259	4.36221	2.53796	1363.78	0.00154492
78.43	2.972	2.53836	1370.07	0.00155206
19.531	4.6682	2.53875	1376.39	0.00155922
106.506	3.08981	2.53914	1382.73	0.00156642
21.973	5.01161	2.53953	1389.08	0.00157366
150.146	4.70754	2.53992	1395.46	0.00158092
110.779	4.13614	2.54031	1401.86	0.00158822
62.561	2.78341	2.5407	1408.27	0.00159555
16.174	5.66114	2.54109	1414.71	0.00160291
287.476	4.27696	2.54148	1421.16	0.0016103
72.021	4.34652	2.54187	1427.64	0.00161773
77.209	5.07462	2.54226	1434.14	0.00162519
159.912	2.59734	2.54265	1440.65	0.00163268
13.428	4.45148	2.54304	1447.19	0.00164021
85.754	2.82049	2.54343	1453.74	0.00164776
16.785	5.02574	2.54382	1460.32	0.00165536
152.283	2.74496	2.54421	1466.91	0.00166298
15.564	4.56888	2.5446	1473.52	0.00167064
96.436	4.6796	2.54499	1480.16	0.00167834
107.727	4.33858	2.54538	1486.81	0.00168607
76.599	4.01714	2.54577	1493.49	0.00169383
55.542	4.70478	2.54616	1500.18	0.00170163
110.474	2.72517	2.54655	1506.89	0.00170946
15.259	2.80209	2.54694	1513.63	0.00171732
16.479	4.68243	2.54733	1520.38	0.00172522
108.032	2.972	2.54772	1527.15	0.00173316
19.531	2.6843	2.54811	1533.94	0.00174113
14.648	2.6843	2.5485	1540.76	0.00174914
14.648	2.74496	2.54889	1547.59	0.00175718
15.564	4.03888	2.54928	1554.44	0.00176526
56.763	4.81948	2.54967	1561.31	0.00177337
123.901	5.08223	2.55006	1568.21	0.00178152
161.133	3.93711	2.55045	1575.12	0.0017897
51.27	3.04723	2.55084	1582.05	0.00179792
21.057	3.83702	2.55123	1589	0.00180618
46.387	4.45858	2.55162	1595.97	0.00181448
86.365	4.07063	2.55201	1602.96	0.00182281
58.594	4.8244	2.5524	1609.97	0.00183117
124.512	4.2812	2.5528	1617	0.00183958
72.327	2.85618	2.55319	1624.05	0.00184802
17.395	2.50201	2.55358	1631.12	0.0018565
12.207	2.80209	2.55397	1638.21	0.00186501
16.479	3.94304	2.55436	1645.32	0.00187357
51.575	2.82049	2.55475	1652.44	0.00188216
16.785	2.76437	2.55514	1659.59	0.00189079
15.869	2.64177	2.55553	1666.76	0.00189945
14.038	2.64177	2.55592	1673.95	0.00190816
14.038	2.82049	2.55631	1681.16	0.0019169
16.785	4.13125	2.5567	1688.38	0.00192568
62.256	2.92402	2.55709	1695.63	0.00193451
18.616	2.85618	2.55748	1702.89	0.00194336
17.395	2.78341	2.55787	1710.18	0.00195226
16.174	2.9075	2.55826	1717.48	0.0019612
18.311	4.07063	2.55865	1724.81	0.00197018
58.594	4.66533	2.55904	1732.15	0.0019792
106.201	3.96062	2.55943	1739.52	0.00198825
52.49	2.87356	2.55982	1746.9	0.00199735
17.7	2.72517	2.56021	1754.3	0.00200648
15.259	2.85618	2.5606	1761.72	0.00201566
17.395	2.972	2.56099	1769.17	0.00202488
19.531	2.80209	2.56138	1776.63	0.00203413
16.479	4.41155	2.56177	1784.11	0.00204343
82.397	4.44434	2.56216	1791.61	0.00205277
85.144	3.66515	2.56255	1799.13	0.00206215
39.062	4.70478	2.56294	1806.66	0.00207157
110.474	2.72517	2.56333	1814.22	0.00208104
15.259	2.83849	2.56372	1821.8	0.00209054
17.09	4.38908	2.56411	1829.4	0.00210009
80.566	5.08412	2.5645	1837.01	0.00210967
161.438	2.6843	2.56489	1844.65	0.0021193
14.648	2.50201	2.56528	1852.3	0.00212897
12.207	2.80209	2.56567	1859.97	0.00213869
16.479	2.72517	2.56606	1867.67	0.00214845
15.259	3.67295	2.56645	1875.38	0.00215825
39.368	2.70498	2.56684	1883.11	0.00216809
14.954	4.42626	2.56723	1890.86	0.00217797
83.618	4.49331	2.56763	1898.63	0.0021879
89.417	4.33858	2.56802	1906.41	0.00219788
76.599	4.42626	2.56841	1914.22	0.00220789
83.618	4.46562	2.5688	1922.05	0.00221795
86.975	3.82376	2.56919	1929.89	0.00222806
45.776	3.08981	2.56958	1937.76	0.00223821
21.973	3.14385	2.56997	1945.64	0.0022484
23.193	2.78341	2.57036	1953.54	0.00225864
16.174	4.37382	2.57075	1961.46	0.00226892
79.346	4.28541	2.57114	1969.4	0.00227925
72.632	2.64177	2.57153	1977.36	0.00228962
14.038	2.74496	2.57192	1985.33	0.00230004
15.564	2.85618	2.57231	1993.33	0.0023105
17.395	2.66326	2.5727	2001.34	0.00232101
14.343	4.33459	2.57309	2009.38	0.00233157
76.294	4.29792	2.57348	2017.43	0.00234217
73.547	2.70498	2.57387	2025.5	0.00235281
14.954	4.27696	2.57426	2033.59	0.00236351
72.021	5.03769	2.57465	2041.69	0.00237425
154.114	4.14585	2.57504	2049.82	0.00238504
63.171	4.12141	2.57543	2057.96	0.00239587
61.646	2.80209	2.57582	2066.12	0.00240675
16.479	4.2203	2.57621	2074.3	0.00241768
68.054	4.65377	2.5766	2082.5	0.00242866
104.98	2.78341	2.57699	2090.72	0.00243969
16.174	4.39663	2.57738	2098.96	0.00245076
81.177	2.83849	2.57777	2107.21	0.00246188
17.09	2.85618	2.57816	2115.48	0.00247305
17.395	4.4761	2.57855	2123.77	0.00248427
87.891	2.76437	2.57894	2132.08	0.00249554
15.869	5.75142	2.57933	2140.4	0.00250686
314.636	4.46562	2.57972	2148.75	0.00251822
86.975	4.39287	2.58011	2157.11	0.00252964
80.872	2.9075	2.5805	2165.49	0.0025411
18.311	2.82049	2.58089	2173.89	0.00255262
16.785	3.08981	2.58128	2182.3	0.00256418
21.973	5.18475	2.58167	2190.74	0.0025758
178.528	4.34652	2.58206	2199.19	0.00258747
77.209	2.6198	2.58246	2207.66	0.00259918
13.733	4.55934	2.58285	2216.14	0.00261095
95.52	2.80209	2.58324	2224.65	0.00262277
16.479	2.94027	2.58363	2233.17	0.00263464
18.921	4.07063	2.58402	2241.71	0.00264656
58.594	5.23962	2.58441	2250.26	0.00265854
188.599	2.9075	2.5848	2258.84	0.00267056
18.311	2.78341	2.58519	2267.43	0.00268264
16.174	4.66246	2.58558	2276.04	0.00269477
105.896	4.48301	2.58597	2284.66	0.00270696
88.501	4.64794	2.58636	2293.31	0.00271919
104.37	2.92402	2.58675	2301.97	0.00273148
18.616	4.19303	2.58714	2310.64	0.00274383
66.223	4.4299	2.58753	2319.34	0.00275622
83.923	5.17616	2.58792	2328.05	0.00276867
177.002	4.13614	2.58831	2336.78	0.00278118
62.561	4.34256	2.5887	2345.52	0.00279374
76.904	3.00281	2.58909	2354.28	0.00280635
20.142	4.93123	2.58948	2363.06	0.00281902
138.55	4.53345	2.58987	2371.86	0.00283174
93.079	4.14585	2.59026	2380.67	0.00284452
63.171	4.68807	2.59065	2389.5	0.00285735
108.643	4.8605	2.59104	2398.34	0.00287024
129.089	4.07063	2.59143	2407.2	0.00288319
58.594	2.74496	2.59182	2416.08	0.00289619
15.564	4.32252	2.59221	2424.98	0.00290924
75.378	4.39287	2.5926	2433.89	0.00292236
80.872	4.28541	2.59299	2442.81	0.00293553
72.632	5.07843	2.59338	2451.76	0.00294875
160.522	4.29792	2.59377	2460.72	0.00296204
73.547	4.11643	2.59416	2469.69	0.00297538
61.34	4.16024	2.59455	2478.68	0.00298878
64.087	4.53345	2.59494	2487.69	0.00300224
93.079	2.6198	2.59533	2496.71	0.00301576
13.733	4.45148	2.59572	2505.75	0.00302933
85.754	4.00051	2.59611	2514.81	0.00304296
54.626	3.03264	2.5965	2523.88	0.00305666
20.752	4.2812	2.59689	2532.96	0.00307041
72.327	4.73202	2.59729	2542.06	0.00308422
113.525	4.49672	2.59768	2551.18	0.00309809
89.722	4.47261	2.59807	2560.31	0.00311202
87.585	2.55077	2.59846	2569.46	0.00312601
12.817	2.74496	2.59885	2578.62	0.00314006
15.564	2.66326	2.59924	2587.8	0.00315417
14.343	4.52024	2.59963	2596.99	0.00316834
91.858	2.59734	2.60002	2606.2	0.00318258
13.428	2.6198	2.60041	2615.42	0.00319687
13.733	2.6843	2.6008	2624.66	0.00321123
14.648	2.6843	2.60119	2633.91	0.00322564
14.648	4.36997	2.60158	2643.18	0.00324013
79.041	4.30208	2.60197	2652.46	0.00325467
73.853	2.76437	2.60236	2661.76	0.00326927
15.869	4.11145	2.60275	2671.07	0.00328394
61.035	2.72517	2.60314	2680.4	0.00329867
15.259	4.58769	2.60353	2689.74	0.00331347
98.267	2.972	2.60392	2699.09	0.00332833
19.531	2.89065	2.60431	2708.46	0.00334325
18.005	3.01784	2.6047	2717.85	0.00335824
20.447	4.87225	2.60509	2727.24	0.00337329
130.615	4.88618	2.60548	2736.65	0.00338841
132.446	4.39287	2.60587	2746.08	0.00340359
80.872	3.16985	2.60626	2755.52	0.00341883
23.804	3.03264	2.60665	2764.97	0.00343415
20.752	4.08099	2.60704	2774.44	0.00344952
59.204	2.6843	2.60743	2783.92	0.00346497
14.648	4.64208	2.60782	2793.41	0.00348048
103.76	2.92402	2.60821	2802.92	0.00349605
18.616	5.79414	2.6086	2812.44	0.0035117
328.369	2.83849	2.60899	2821.97	0.00352741
17.09	4.39663	2.60938	2831.52	0.00354319
81.177	4.17442	2.60977	2841.08	0.00355903
65.002	4.57519	2.61016	2850.65	0.00357495
97.046	5.58277	2.61055	2860.23	0.00359093
265.808	2.74496	2.61094	2869.83	0.00360698
15.564	4.15068	2.61133	2879.44	0.0036231
63.477	2.6843	2.61173	2889.07	0.00363929
14.648	2.82049	2.61212	2898.7	0.00365555
16.785	4.84141	2.61251	2908.35	0.00367188
126.648	2.92402	2.6129	2918.01	0.00368828
18.616	4.49331	2.61329	2927.69	0.00370475
89.417	2.6198	2.61368	2937.37	0.00372129
13.733	4.10644	2.61407	2947.07	0.0037379
60.73	3.00281	2.61446	2956.78	0.00375458
20.142	2.85618	2.61485	2966.5	0.00377133
17.395	2.83849	2.61524	2976.24	0.00378816
17.09	4.75855	2.61563	2985.98	0.00380505
116.577	2.72517	2.61602	2995.74	0.00382202
15.259	2.80209	2.61641	3005.51	0.00383906
16.479	2.85618	2.6168	3015.29	0.00385618
17.395	2.72517	2.61719	3025.08	0.00387337
15.259	4.08099	2.61758	3034.88	0.00389063
59.204	4.4299	2.61797	3044.7	0.00390796
83.923	2.6843	2.61836	3054.52	0.00392537
14.648	4.90444	2.61875	3064.36	0.00394285
134.888	2.57437	2.61914	3074.21	0.00396041
13.123	2.70498	2.61953	3084.06	0.00397805
14.954	2.82049	2.61992	3093.93	0.00399575
16.785	3.89453	2.62031	3103.81	0.00401354
49.133	3.44786	2.6207	3113.7	0.0040314
31.433	2.52669	2.62109	3123.6	0.00404934
12.512	4.3103	2.62148	3133.51	0.00406735
74.463	4.47261	2.62187	3143.43	0.00408544
87.585	4.37765	2.62226	3153.36	0.00410361
79.651	4.2812	2.62265	3163.31	0.00412185
72.327	4.2812	2.62304	3173.26	0.00414017
72.327	4.66533	2.62343	3183.22	0.00415857
106.201	4.40038	2.62382	3193.19	0.00417705
81.482	2.72517	2.62421	3203.17	0.00419561
15.259	4.40038	2.6246	3213.16	0.00421425
81.482	4.48301	2.62499	3223.15	0.00423296
88.501	4.33059	2.62538	3233.16	0.00425176
75.989	2.52669	2.62577	3243.18	0.00427064
12.512	2.80209	2.62616	3253.21	0.00428959
16.479	4.29792	2.62656	3263.24	0.00430863
73.547	2.6843	2.62695	3273.28	0.00432775
14.648	2.72517	2.62734	3283.34	0.00434695
15.259	3.9548	2.62773	3293.4	0.00436623
52.185	2.78341	2.62812	3303.47	0.00438559
16.174	4.70478	2.62851	3313.55	0.00440504
110.474	4.30208	2.6289	3323.63	0.00442457
73.853	5.54772	2.62929	3333.73	0.00444418
256.653	2.70498	2.62968	3343.83	0.00446387
14.954	4.04957	2.63007	3353.94	0.00448365
57.373	3.94304	2.63046	3364.06	0.00450352
51.575	2.80209	2.63085	3374.19	0.00452346
16.479	2.70498	2.63124	3384.32	0.00454349
14.954	4.33059	2.63163	3394.46	0.00456361
75.989	5.06504	2.63202	3404.61	0.00458381
158.386	4.54323	2.63241	3414.77	0.0046041
93.994	2.89065	2.6328	3424.93	0.00462448
18.005	4.2203	2.63319	3435.1	0.00464494
68.054	2.85618	2.63358	3445.28	0.00466548
17.395	2.66326	2.63397	3455.46	0.00468612
14.343	4.0061	2.63436	3465.65	0.00470684
54.932	2.66326	2.63475	3475.85	0.00472765
14.343	4.50686	2.63514	3486.05	0.00474855
90.637	5.0014	2.63553	3496.26	0.00476954
148.621	4.25121	2.63592	3506.48	0.00479061
70.19	4.46912	2.63631	3516.7	0.00481178
87.28	3.97792	2.6367	3526.93	0.00483303
53.406	2.85618	2.63709	3537.16	0.00485438
17.395	4.62128	2.63748	3547.4	0.00487582
101.624	4.44076	2.63787	3557.65	0.00489734
84.839	4.46562	2.63826	3567.9	0.00491896
86.975	2.83849	2.63865	3578.15	0.00494067
17.09	2.76437	2.63904	3588.42	0.00496247
15.869	2.85618	2.63943	3598.68	0.00498436
17.395	4.58145	2.63982	3608.95	0.00500635
97.656	4.16499	2.64021	3619.23	0.00502843
64.392	4.17911	2.6406	3629.51	0.0050506
65.308	4.53345	2.64099	3639.8	0.00507286
93.079	2.972	2.64139	3650.09	0.00509522
19.531	3.06161	2.64178	3660.38	0.00511768
21.362	4.60615	2.64217	3670.68	0.00514023
100.098	2.70498	2.64256	3680.98	0.00516287
14.954	4.12634	2.64295	3691.29	0.00518561
61.951	4.09124	2.64334	3701.6	0.00520845
59.814	4.7844	2.64373	3711.92	0.00523138
119.629	4.44792	2.64412	3722.23	0.00525441
85.449	2.9875	2.64451	3732.56	0.00527754
19.836	2.85618	2.6449	3742.88	0.00530076
17.395	5.0954	2.64529	3753.21	0.00532408
163.269	3.13061	2.64568	3763.54	0.0053475
22.888	2.6843	2.64607	3773.87	0.00537102
14.648	2.94027	2.64646	3784.21	0.00539464
18.921	2.50201	2.64685	3794.55	0.00541836
12.207	2.70498	2.64724	3804.89	0.00544218
14.954	2.83849	2.64763	3815.24	0.0054661
17.09	4.82195	2.64802	3825.58	0.00549012
124.207	2.76437	2.64841	3835.93	0.00551424
15.869	4.21581	2.6488	3846.28	0.00553846
67.749	2.78341	2.64919	3856.64	0.00556278
16.174	2.59734	2.64958	3866.99	0.00558721
13.428	2.66326	2.64997	3877.35	0.00561174
14.343	2.70498	2.65036	3887.71	0.00563637
14.954	2.83849	2.65075	3898.06	0.00566111
17.09	2.6843	2.65114	3908.42	0.00568595
14.648	4.71029	2.65153	3918.79	0.00571089
111.084	2.85618	2.65192	3929.15	0.00573594
17.395	4.31439	2.65231	3939.51	0.0057611
74.768	5.36135	2.6527	3949.87	0.00578636
213.013	3.96062	2.65309	3960.24	0.00581173
52.49	2.66326	2.65348	3970.6	0.0058372
14.343	4.01163	2.65387	3980.97	0.00586278
55.237	4.93343	2.65426	3991.33	0.00588847
138.855	4.20677	2.65465	4001.7	0.00591426
67.139	4.83658	2.65504	4012.06	0.00594017
126.038	2.76437	2.65543	4022.43	0.00596618
15.869	5.34255	2.65582	4032.79	0.0059923
209.045	2.72517	2.65622	4043.15	0.00601853
15.259	2.70498	2.65661	4053.51	0.00604488
14.954	4.05488	2.657	4063.88	0.00607133
57.678	2.78341	2.65739	4074.24	0.00609789
16.174	2.64177	2.65778	4084.6	0.00612457
14.038	2.64177	2.65817	4094.95	0.00615135
14.038	4.39287	2.65856	4105.31	0.00617825
80.872	4.90444	2.65895	4115.66	0.00620526
134.888	2.83849	2.65934	4126.02	0.00623239
17.09	5.2746	2.65973	4136.37	0.00625963
195.312	2.92402	2.66012	4146.72	0.00628698
18.616	4.44792	2.66051	4157.06	0.00631444
85.449	2.6198	2.6609	4167.41	0.00634203
13.733	4.59388	2.66129	4177.75	0.00636972
98.877	5.53456	2.66168	4188.09	0.00639754
253.296	4.07582	2.66207	4198.43	0.00642547
58.899	2.70498	2.66246	4208.76	0.00645351
14.954	3.69593	2.66285	4219.09	0.00648168
40.283	4.04957	2.66324	4229.42	0.00650996
57.373	2.52669	2.66363	4239.74	0.00653836
12.512	2.52669	2.66402	4250.06	0.00656688
12.512	4.60919	2.66441	4260.38	0.00659551
100.403	3.7619	2.6648	4270.69	0.00662427
43.03	2.83849	2.66519	4281	0.00665315
17.09	4.62428	2.66558	4291.31	0.00668215
101.929	2.59734	2.66597	4301.61	0.00671127
13.428	4.21581	2.66636	4311.9	0.00674051
67.749	3.01784	2.66675	4322.2	0.00676987
20.447	2.6198	2.66714	4332.48	0.00679936
13.733	2.89065	2.66753	4342.77	0.00682896
18.005	3.94304	2.66792	4353.04	0.0068587
51.575	4.54323	2.66831	4363.31	0.00688855
93.994	4.46562	2.6687	4373.58	0.00691853
86.975	4.62726	2.66909	4383.84	0.00694864
102.234	4.43715	2.66948	4394.1	0.00697887
84.534	2.74496	2.66987	4404.35	0.00700923
15.564	4.50349	2.67026	4414.59	0.00703971
90.332	4.2113	2.67066	4424.83	0.00707032
67.444	4.37765	2.67105	4435.06	0.00710106
79.651	4.2203	2.67144	4445.29	0.00713192
68.054	2.85618	2.67183	4455.5	0.00716292
17.395	4.20677	2.67222	4465.72	0.00719404
67.139	2.87356	2.67261	4475.92	0.0072253
17.7	2.50201	2.673	4486.12	0.00725668
12.207	4.59696	2.67339	4496.31	0.00728819
99.182	2.95626	2.67378	4506.5	0.00731984
19.226	2.85618	2.67417	4516.67	0.00735162
17.395	2.80209	2.67456	4526.84	0.00738352
16.479	4.86522	2.67495	4537	0.00741557
129.7	4.37765	2.67534	4547.15	0.00744774
79.651	2.74496	2.67573	4557.3	0.00748005
15.564	3.00281	2.67612	4567.44	0.00751249
20.142	2.85618	2.67651	4577.56	0.00754507
17.395	4.87924	2.6769	4587.68	0.00757778
131.531	4.16499	2.67729	4597.79	0.00761063
64.392	4.58457	2.67768	4607.9	0.00764362
97.961	4.22924	2.67807	4617.99	0.00767674
68.665	2.64177	2.67846	4628.07	0.00771
14.038	2.80209	2.67885	4638.15	0.00774339
16.479	3.01784	2.67924	4648.21	0.00777693
20.447	4.0061	2.67963	4658.27	0.00781061
54.932	2.64177	2.68002	4668.32	0.00784442
14.038	4.05488	2.68041	4678.35	0.00787838
57.678	2.72517	2.6808	4688.38	0.00791247
15.259	3.80357	2.68119	4698.39	0.00794671
44.861	4.2203	2.68158	4708.4	0.00798109
68.054	2.76437	2.68197	4718.39	0.00801561
15.869	2.9875	2.68236	4728.38	0.00805027
19.836	4.33459	2.68275	4738.35	0.00808508
76.294	2.89065	2.68314	4748.31	0.00812003
18.005	4.83658	2.68353	4758.26	0.00815513
126.038	2.6198	2.68392	4768.2	0.00819037
13.733	2.55077	2.68431	4778.13	0.00822576
12.817	3.91908	2.6847	4788.04	0.00826129
50.354	4.33059	2.68509	4797.95	0.00829698
75.989	2.80209	2.68549	4807.84	0.00833281
16.479	2.64177	2.68588	4817.72	0.00836878
14.038	3.08981	2.68627	4827.59	0.00840491
21.973	3.08981	2.68666	4837.44	0.00844118
21.973	2.72517	2.68705	4847.29	0.00847761
15.259	2.95626	2.68744	4857.12	0.00851418
19.226	4.38908	2.68783	4866.93	0.00855091
80.566	2.78341	2.68822	4876.74	0.00858779
16.174	2.972	2.68861	4886.53	0.00862482
19.531	2.89065	2.689	4896.31	0.008662
18.005	5.25408	2.68939	4906.07	0.00869934
191.345	4.49672	2.68978	4915.82	0.00873683
89.722	2.72517	2.69017	4925.55	0.00877448
15.259	4.25556	2.69056	4935.28	0.00881228
70.496	4.05488	2.69095	4944.98	0.00885024
57.678	5.31292	2.69134	4954.68	0.00888835
202.942	4.23808	2.69173	4964.36	0.00892662
69.275	2.95626	2.69212	4974.02	0.00896505
19.226	2.83849	2.69251	4983.67	0.00900364
17.09	4.13125	2.6929	4993.3	0.00904238
62.256	4.27271	2.69329	5002.92	0.00908129
71.716	4.40784	2.69368	5012.53	0.00912036
82.092	2.83849	2.69407	5022.11	0.00915958
17.09	4.62726	2.69446	5031.69	0.00919897
102.234	2.76437	2.69485	5041.24	0.00923852
15.869	4.35831	2.69524	5050.78	0.00927824
78.125	4.71576	2.69563	5060.31	0.00931811
111.694	2.76437	2.69602	5069.82	0.00935815
15.869	4.40412	2.69641	5079.31	0.00939836
81.787	2.89065	2.6968	5088.78	0.00943873
18.005	2.76437	2.69719	5098.24	0.00947927
15.869	2.94027	2.69758	5107.68	0.00951997
18.921	2.72517	2.69797	5117.11	0.00956084
15.259	2.59734	2.69836	5126.51	0.00960188
13.428	4.76116	2.69875	5135.9	0.00964309
116.882	4.68525	2.69914	5145.28	0.00968447
108.337	2.89065	2.69953	5154.63	0.00972602
18.005	4.71303	2.69992	5163.97	0.00976773
111.389	4.44076	2.70032	5173.28	0.00980962
84.839	4.21581	2.70071	5182.58	0.00985168
67.749	4.2113	2.7011	5191.87	0.00989392
67.444	2.6843	2.70149	5201.13	0.00993632
14.648	4.52686	2.70188	5210.37	0.0099789
92.468	4.15068	2.70227	5219.6	0.0100217
63.477	4.80459	2.70266	5228.81	0.0100646
122.07	3.08981	2.70305	5237.99	0.0101077
21.973	2.64177	2.70344	5247.16	0.010151
14.038	2.52669	2.70383	5256.31	0.0101944
12.512	4.90444	2.70422	5265.44	0.0102381
134.888	5.30991	2.70461	5274.55	0.0102819
202.332	2.80209	2.705	5283.64	0.0103259
16.479	4.09124	2.70539	5292.71	0.0103701
59.814	2.80209	2.70578	5301.76	0.0104144
16.479	4.39287	2.70617	5310.79	0.010459
80.872	3.96062	2.70656	5319.8	0.0105037
52.49	2.972	2.70695	5328.78	0.0105486
19.531	2.55077	2.70734	5337.75	0.0105937
12.817	4.33858	2.70773	5346.7	0.010639
76.599	3.25579	2.70812	5355.62	0.0106844
25.94	4.68243	2.70851	5364.52	0.0107301
108.032	2.83849	2.7089	5373.4	0.0107759
17.09	4.5497	2.70929	5382.26	0.0108219
94.604	2.82049	2.70968	5391.1	0.0108681
16.785	2.6843	2.71007	5399.92	0.0109145
14.648	2.85618	2.71046	5408.71	0.0109611
17.395	4.87225	2.71085	5417.48	0.0110079
130.615	4.47261	2.71124	5426.23	0.0110549
87.585	2.95626	2.71163	5434.96	0.011102
19.226	4.50349	2.71202	5443.66	0.0111494
90.332	2.6198	2.71241	5452.34	0.0111969
13.733	2.94027	2.7128	5461	0.0112446
18.921	3.21984	2.71319	5469.64	0.0112926
25.024	2.6843	2.71358	5478.25	0.0113407
14.648	4.40784	2.71397	5486.84	0.011389
621.033	2.74496	2.71436	5495.4	0.0114376
82.092	5.62658	2.71475	5503.94	0.0114863
15.564	4.40412	2.71515	5512.46	0.0115352
277.71	2.57437	2.71554	5520.95	0.0115843
81.787	4.79707	2.71593	5529.42	0.0116336
13.123	5.49524	2.71632	5537.86	0.0116831
121.155	4.59388	2.71671	5546.28	0.0117329
243.53	4.26417	2.7171	5554.67	0.0117828
98.877	4.71029	2.71749	5563.04	0.0118329
71.106	4.18377	2.71788	5571.39	0.0118833
111.084	4.13125	2.71827	5579.71	0.0119338
65.613	2.76437	2.71866	5588	0.0119845
62.256	4.25987	2.71905	5596.27	0.0120355
15.869	4.59388	2.71944	5604.51	0.0120866
70.801	4.76638	2.71983	5612.73	0.012138
98.877	2.76437	2.72022	5620.92	0.0121896
117.493	2.66326	2.72061	5629.08	0.0122413
15.869	4.64502	2.721	5637.22	0.0122933
14.343	2.972	2.72139	5645.33	0.0123455
104.065	4.36609	2.72178	5653.42	0.012398
19.531	4.6682	2.72217	5661.48	0.0124506
78.735	4.55934	2.72256	5669.51	0.0125034
106.506	5.26518	2.72295	5677.52	0.0125565
95.52	4.49672	2.72334	5685.5	0.0126098
193.481	2.80209	2.72373	5693.45	0.0126632
89.722	4.33459	2.72412	5701.37	0.0127169
16.479	4.26417	2.72451	5709.27	0.0127709
76.294	2.66326	2.7249	5717.13	0.012825
71.106	3.00281	2.72529	5724.97	0.0128794
14.343	4.95946	2.72568	5732.79	0.012934
20.142	4.2203	2.72607	5740.57	0.0129888
142.517	4.25556	2.72646	5748.33	0.0130438
68.054	3.01784	2.72685	5756.05	0.013099
70.496	4.63914	2.72724	5763.75	0.0131545
20.447	4.18841	2.72763	5771.42	0.0132102
103.455	2.83849	2.72802	5779.07	0.0132661
65.918	2.76437	2.72841	5786.68	0.0133223
17.09	4.41526	2.7288	5794.26	0.0133787
15.869	4.25121	2.72919	5801.82	0.0134353
82.703	2.74496	2.72959	5809.34	0.0134921
70.19	3.9722	2.72998	5816.84	0.0135492
15.564	4.2203	2.73037	5824.3	0.0136065
53.101	4.37382	2.73076	5831.74	0.013664
68.054	4.41526	2.73115	5839.14	0.0137217
79.346	4.4761	2.73154	5846.52	0.0137797
82.703	4.31439	2.73193	5853.86	0.013838
87.891	4.68243	2.73232	5861.18	0.0138964
74.768	2.76437	2.73271	5868.46	0.0139551
108.032	2.72517	2.7331	5875.72	0.0140141
15.869	4.36609	2.73349	5882.94	0.0140732
15.259	2.74496	2.73388	5890.13	0.0141326
78.735	2.85618	2.73427	5897.29	0.0141923
15.564	4.51692	2.73466	5904.42	0.0142522
17.395	4.00051	2.73505	5911.52	0.0143123
91.553	2.59734	2.73544	5918.59	0.0143727
54.626	4.48988	2.73583	5925.62	0.0144333
13.428	2.9075	2.73622	5932.63	0.0144942
89.111	4.24685	2.73661	5939.6	0.0145553
18.311	2.82049	2.737	5946.54	0.0146167
69.885	4.35831	2.73739	5953.45	0.0146783
16.785	4.25121	2.73778	5960.32	0.0147401
78.125	4.17911	2.73817	5967.17	0.0148022
70.19	4.72393	2.73856	5973.98	0.0148646
65.308	4.63914	2.73895	5980.75	0.0149272
112.61	4.04424	2.73934	5987.5	0.0149901
103.455	4.42626	2.73973	5994.21	0.0150532
57.068	4.05488	2.74012	6000.89	0.0151165
83.618	4.46912	2.74051	6007.54	0.0151802
57.678	2.83849	2.7409	6014.15	0.015244
87.28	4.8244	2.74129	6020.73	0.0153082
17.09	5.05146	2.74168	6027.28	0.0153726
124.512	5.14819	2.74207	6033.79	0.0154372
156.25	2.76437	2.74246	6040.27	0.0155021
172.119	2.76437	2.74285	6046.71	0.0155673
15.869	4.63024	2.74324	6053.12	0.0156327
15.869	4.29792	2.74363	6059.5	0.0156984
102.539	4.55614	2.74402	6065.84	0.0157644
73.547	2.6843	2.74442	6072.15	0.0158306
95.215	4.70754	2.74481	6078.42	0.0158971
14.648	3.86298	2.7452	6084.66	0.0159639
110.779	2.72517	2.74559	6090.87	0.0160309
47.607	2.59734	2.74598	6097.03	0.0160982
15.259	4.87692	2.74637	6103.17	0.0161658
13.428	2.85618	2.74676	6109.27	0.0162336
131.226	4.41526	2.74715	6115.33	0.0163017
17.395	4.49672	2.74754	6121.36	0.0163701
82.703	4.66246	2.74793	6127.35	0.0164387
89.722	4.49672	2.74832	6133.31	0.0165077
105.896	4.44792	2.74871	6139.23	0.0165769
89.722	4.60615	2.7491	6145.12	0.0166464
85.449	4.16499	2.74949	6150.97	0.0167161
100.098	3.7476	2.74988	6156.78	0.0167862
64.392	4.53998	2.75027	6162.56	0.0168565
42.419	4.97855	2.75066	6168.3	0.0169271
93.689	4.24685	2.75105	6174.01	0.016998
145.264	2.6843	2.75144	6179.67	0.0170692
69.885	2.72517	2.75183	6185.31	0.0171407
14.648	4.41155	2.75222	6190.9	0.0172124
15.259	2.64177	2.75261	6196.46	0.0172844
82.397	4.16499	2.753	6201.98	0.0173568
14.038	4.22924	2.75339	6207.47	0.0174294
64.392	3.9548	2.75378	6212.91	0.0175023
68.665	2.64177	2.75417	6218.33	0.0175755
52.185	2.6198	2.75456	6223.7	0.0176489
14.038	2.87356	2.75495	6229.03	0.0177227
13.733	2.64177	2.75534	6234.33	0.0177968
17.7	4.32252	2.75573	6239.59	0.0178712
14.038	2.52669	2.75612	6244.81	0.0179458
75.378	2.70498	2.75651	6250	0.0180208
12.512	5.04164	2.7569	6255.15	0.0180961
14.954	2.6198	2.75729	6260.25	0.0181716
154.724	4.01163	2.75768	6265.33	0.0182475
13.733	2.72517	2.75807	6270.36	0.0183237
55.237	4.6682	2.75846	6275.35	0.0184002
15.259	4.40038	2.75885	6280.31	0.0184769
106.506	2.6843	2.75925	6285.22	0.018554
81.482	4.40784	2.75964	6290.1	0.0186314
14.648	4.14585	2.76003	6294.94	0.0187091
82.092	3.00281	2.76042	6299.74	0.0187871
63.171	2.66326	2.76081	6304.5	0.0188655
20.142	2.70498	2.7612	6309.23	0.0189441
14.343	2.95626	2.76159	6313.91	0.0190231
14.954	4.38528	2.76198	6318.55	0.0191023
19.226	4.13614	2.76237	6323.16	0.0191819
80.261	4.25987	2.76276	6327.72	0.0192618
62.561	2.70498	2.76315	6332.25	0.019342
70.801	3.08981	2.76354	6336.74	0.0194226
14.954	4.27696	2.76393	6341.18	0.0195034
21.973	2.72517	2.76432	6345.59	0.0195846
72.021	5.58392	2.76471	6349.96	0.0196661
15.259	3.96642	2.7651	6354.29	0.0197479
266.113	2.76437	2.76549	6358.57	0.0198301
52.795	4.55614	2.76588	6362.82	0.0199126
15.869	2.85618	2.76627	6367.03	0.0199954
95.215	4.46211	2.76666	6371.19	0.0200785
17.395	4.29377	2.76705	6375.32	0.020162
86.67	2.82049	2.76744	6379.41	0.0202458
73.242	4.36997	2.76783	6383.45	0.0203299
507.202	2.87356	2.76822	6387.46	0.0204144
16.785	3.07579	2.76861	6391.42	0.0204992
79.041	4.25121	2.769	6395.35	0.0205843
17.7	4.64208	2.76939	6399.23	0.0206698
21.667	4.24248	2.76978	6403.07	0.0207556
70.19	4.78694	2.77017	6406.87	0.0208417
103.76	4.11145	2.77056	6410.63	0.0209282
69.58	4.20677	2.77095	6414.35	0.0210151
119.934	4.04957	2.77134	6418.03	0.0211023
61.035	3.01784	2.77173	6421.66	0.0211898
67.139	4.53345	2.77212	6425.26	0.0212777
57.373	2.78341	2.77251	6428.81	0.0213659
20.447	2.83849	2.7729	6432.32	0.0214545
93.079	4.9246	2.77329	6435.79	0.0215434
16.174	4.46562	2.77368	6439.22	0.0216327
17.09	4.60919	2.77408	6442.61	0.0217223
137.634	4.44434	2.77447	6445.95	0.0218123
86.975	2.9875	2.77486	6449.26	0.0219027
100.403	3.07579	2.77525	6452.52	0.0219934
85.144	4.38528	2.77564	6455.74	0.0220844
19.836	4.23808	2.77603	6458.91	0.0221759
21.667	4.46562	2.77642	6462.05	0.0222677
80.261	4.2812	2.77681	6465.14	0.0223598
69.275	2.94027	2.7772	6468.19	0.0224523
86.975	4.00051	2.77759	6471.2	0.0225452
72.327	2.6198	2.77798	6474.17	0.0226385
18.921	2.89065	2.77837	6477.09	0.0227321
54.626	4.41526	2.77876	6479.97	0.0228261
13.733	2.76437	2.77915	6482.81	0.0229204
18.005	4.61525	2.77954	6485.61	0.0230152
82.703	2.55077	2.77993	6488.36	0.0231103
15.869	2.74496	2.78032	6491.07	0.0232057
101.013	3.07579	2.78071	6493.74	0.0233016
12.817	4.17442	2.7811	6496.37	0.0233978
15.564	2.92402	2.78149	6498.95	0.0234945
21.667	4.28541	2.78188	6501.49	0.0235915
65.002	2.80209	2.78227	6503.98	0.0236888
18.616	2.80209	2.78266	6506.44	0.0237866
72.632	4.14585	2.78305	6508.85	0.0238848
16.479	4.34652	2.78344	6511.22	0.0239833
16.479	2.64177	2.78383	6513.54	0.0240822
63.171	2.78341	2.78422	6515.82	0.0241815
77.209	2.74496	2.78461	6518.06	0.0242813
14.038	4.9067	2.785	6520.25	0.0243814
16.174	2.95626	2.78539	6522.41	0.0244819
15.564	2.82049	2.78578	6524.51	0.0245828
135.193	4.51022	2.78617	6526.58	0.024684
19.226	4.78948	2.78656	6528.6	0.0247857
16.785	4.12634	2.78695	6530.58	0.0248878
90.942	4.59388	2.78734	6532.51	0.0249903
120.239	4.27696	2.78773	6534.4	0.0250932
61.951	4.23367	2.78812	6536.25	0.0251965
98.877	4.27696	2.78852	6538.05	0.0253002
72.021	4.27271	2.78891	6539.81	0.0254044
68.97	2.85618	2.7893	6541.53	0.0255089
72.021	2.6843	2.78969	6543.2	0.0256138
71.716	4.40412	2.79008	6544.83	0.0257192
17.395	2.87356	2.79047	6546.41	0.0258249
14.648	2.74496	2.79086	6547.95	0.0259311
81.787	4.30208	2.79125	6549.45	0.0260377
17.7	4.51692	2.79164	6550.9	0.0261448
15.564	4.05488	2.79203	6552.31	0.0262522
73.853	2.94027	2.79242	6553.67	0.0263601
91.553	2.83849	2.79281	6555	0.0264683
57.678	2.85618	2.7932	6556.27	0.0265771
18.921	2.95626	2.79359	6557.51	0.0266862
17.09	4.21581	2.79398	6558.69	0.0267958
17.395	4.63321	2.79437	6559.84	0.0269058
19.226	2.78341	2.79476	6560.94	0.0270162
67.749	4.33459	2.79515	6561.99	0.027127
102.844	4.17442	2.79554	6563.01	0.0272383
16.174	2.66326	2.79593	6563.97	0.0273501
76.294	4.05488	2.79632	6564.9	0.0274623
65.002	4.62128	2.79671	6565.78	0.0275749
14.343	2.87356	2.7971	6566.61	0.0276879
57.678	2.78341	2.79749	6567.4	0.0278014
101.624	5.43853	2.79788	6568.15	0.0279154
17.7	4.38148	2.79827	6568.85	0.0280298
16.174	4.32252	2.79866	6569.51	0.0281446
230.103	4.71029	2.79905	6570.12	0.0282599
79.956	2.74496	2.79944	6570.69	0.0283756
75.378	4.65377	2.79983	6571.22	0.0284918
111.084	5.09913	2.80022	6571.7	0.0286085
15.564	2.72517	2.80061	6572.13	0.0287256
104.98	4.20677	2.801	6572.53	0.0288431
163.879	3.1036	2.80139	6572.87	0.0289611
15.259	5.31892	2.80178	6573.18	0.0290796
67.139	4.36609	2.80217	6573.44	0.0291986
22.278	4.2203	2.80256	6573.65	0.029318
204.163	4.30208	2.80295	6573.82	0.0294379
78.735	2.76437	2.80335	6573.94	0.0295582
68.054	4.61223	2.80374	6574.03	0.0296791
73.853	3.14385	2.80413	6574.06	0.0298003
15.869	4.16499	2.80452	6574.05	0.0299221
100.708	4.62128	2.80491	6574	0.0300444
23.193	4.24248	2.8053	6573.91	0.0301671
64.392	4.41894	2.80569	6573.76	0.0302903
101.624	2.64177	2.80608	6573.58	0.030414
69.58	4.32657	2.80647	6573.35	0.0305381
83.008	4.86992	2.80686	6573.07	0.0306628
14.038	4.15547	2.80725	6572.76	0.0307879
75.684	2.89065	2.80764	6572.39	0.0309135
130.31	5.06696	2.80803	6571.99	0.0310397
63.782	4.65668	2.80842	6571.53	0.0311663
18.005	3.74038	2.80881	6571.04	0.0312934
158.691	3.01784	2.8092	6570.5	0.031421
105.286	4.90218	2.80959	6569.91	0.0315491
42.114	4.65086	2.80998	6569.28	0.0316776
20.447	4.68525	2.81037	6568.61	0.0318067
134.583	2.94027	2.81076	6567.89	0.0319363
104.675	4.2113	2.81115	6567.13	0.0320664
108.337	4.72933	2.81154	6566.32	0.0321971
18.921	4.64794	2.81193	6565.47	0.0323282
67.444	2.47671	2.81232	6564.58	0.0324598
113.22	4.41155	2.81271	6563.64	0.032592
104.37	2.47671	2.8131	6562.65	0.0327246
11.902	3.82376	2.81349	6561.63	0.0328578
82.397	2.89065	2.81388	6560.55	0.0329915
11.902	3.47658	2.81427	6559.44	0.0331257
45.776	3.13061	2.81466	6558.28	0.0332604
18.005	2.70498	2.81505	6557.07	0.0333957
32.349	4.62128	2.81544	6555.83	0.0335315
22.888	4.3062	2.81583	6554.53	0.0336678
14.954	2.74496	2.81622	6553.2	0.0338046
101.624	2.94027	2.81661	6551.82	0.033942
74.158	4.16971	2.817	6550.39	0.0340799
15.564	2.74496	2.81739	6548.92	0.0342184
18.921	4.50349	2.81778	6547.41	0.0343574
64.697	2.70498	2.81818	6545.86	0.0344969
15.564	4.92903	2.81857	6544.26	0.034637
90.332	4.11643	2.81896	6542.61	0.0347776
14.954	4.23808	2.81935	6540.92	0.0349187
138.245	2.83849	2.81974	6539.19	0.0350604
61.34	4.29792	2.82013	6537.42	0.0352027
69.275	4.52356	2.82052	6535.6	0.0353455
17.09	2.6843	2.82091	6533.74	0.0354889
73.547	2.66326	2.8213	6531.83	0.0356328
92.163	4.47956	2.82169	6529.88	0.0357773
14.648	4.31846	2.82208	6527.89	0.0359223
14.343	4.4299	2.82247	6525.85	0.0360679
88.196	2.42409	2.82286	6523.77	0.0362141
75.073	4.52686	2.82325	6521.65	0.0363608
83.923	2.87356	2.82364	6519.48	0.0365081
11.292	2.82049	2.82403	6517.27	0.036656
92.468	4.34652	2.82442	6515.02	0.0368044
17.7	4.40412	2.82481	6512.72	0.0369535
16.785	2.70498	2.8252	6510.38	0.0371031
77.209	2.57437	2.82559	6508	0.0372532
81.787	4.25556	2.82598	6505.57	0.037404
14.954	4.71029	2.82637	6503.11	0.0375553
13.123	4.55293	2.82676	6500.59	0.0377073
70.496	4.01714	2.82715	6498.04	0.0378598
111.084	3.93711	2.82754	6495.44	0.0380129
94.91	4.22477	2.82793	6492.8	0.0381666
55.542	4.31846	2.82832	6490.12	0.0383209
51.27	2.72517	2.82871	6487.39	0.0384758
68.359	4.65377	2.8291	6484.62	0.0386313
75.073	2.9075	2.82949	6481.81	0.0387874
15.259	2.72517	2.82988	6478.96	0.0389441
104.98	4.2113	2.83027	6476.06	0.0391014
18.311	2.72517	2.83066	6473.12	0.0392593
15.259	2.82049	2.83105	6470.14	0.0394178
67.444	2.80209	2.83144	6467.12	0.039577
15.259	2.80209	2.83183	6464.05	0.0397367
16.785	4.65957	2.83222	6460.94	0.0398971
16.479	4.45504	2.83261	6457.79	0.0400581
16.479	2.83849	2.83301	6454.6	0.0402197
105.591	4.2203	2.8334	6451.37	0.0403819
86.06	4.91121	2.83379	6448.09	0.0405448
17.09	2.55077	2.83418	6444.77	0.0407082
68.054	2.70498	2.83457	6441.41	0.0408724
135.803	2.82049	2.83496	6438.01	0.0410371
12.817	5.60996	2.83535	6434.57	0.0412025
14.954	4.33858	2.83574	6431.08	0.0413685
16.785	2.82049	2.83613	6427.56	0.0415352
273.132	4.23808	2.83652	6423.99	0.0417025
76.599	3.9722	2.83691	6420.38	0.0418705
16.785	4.49331	2.8373	6416.73	0.0420391
69.275	4.59388	2.83769	6413.04	0.0422083
53.101	2.70498	2.83808	6409.3	0.0423782
89.417	4.74538	2.83847	6405.53	0.0425488
98.877	4.36997	2.83886	6401.71	0.04272
14.954	2.78341	2.83925	6397.86	0.0428919
115.051	4.07063	2.83964	6393.96	0.0430644
79.041	5.33375	2.84003	6390.02	0.0432376
16.174	4.40412	2.84042	6386.04	0.0434115
58.594	5.0708	2.84081	6382.02	0.043586
207.214	4.93123	2.8412	6377.96	0.0437612
81.787	2.85618	2.84159	6373.86	0.0439371
159.302	4.92903	2.84198	6369.72	0.0441137
138.55	2.64177	2.84237	6365.54	0.0442909
17.395	3.26748	2.84276	6361.32	0.0444689
138.245	5.55247	2.84315	6357.06	0.0446475
14.038	4.25121	2.84354	6352.76	0.0448268
26.245	4.65377	2.84393	6348.42	0.0450068
257.874	2.89065	2.84432	6344.03	0.0451874
70.19	4.35047	2.84471	6339.61	0.0453688
104.98	4.52356	2.8451	6335.15	0.0455509
18.005	3.06161	2.84549	6330.65	0.0457336
77.515	2.78341	2.84588	6326.11	0.0459171
92.163	4.69087	2.84627	6321.53	0.0461013
21.362	2.74496	2.84666	6316.91	0.0462862
16.174	2.72517	2.84705	6312.26	0.0464718
108.948	4.91121	2.84745	6307.56	0.0466581
15.564	2.78341	2.84784	6302.82	0.0468451
15.259	2.972	2.84823	6298.05	0.0470328
135.803	4.40784	2.84862	6293.23	0.0472213
16.174	4.41155	2.84901	6288.38	0.0474105
19.531	4.16971	2.8494	6283.49	0.0476004
82.092	4.34256	2.84979	6278.56	0.047791
82.397	4.24248	2.85018	6273.59	0.0479824
64.697	4.32657	2.85057	6268.58	0.0481745
76.904	2.55077	2.85096	6263.53	0.0483674
69.58	2.89065	2.85135	6258.45	0.0485609
75.684	2.94027	2.85174	6253.33	0.0487553
12.817	2.87356	2.85213	6248.17	0.0489503
18.005	4.01163	2.85252	6242.97	0.0491462
18.921	5.07462	2.85291	6237.73	0.0493427
17.7	4.01714	2.8533	6232.46	0.04954
55.237	4.56252	2.85369	6227.15	0.0497381
159.912	3.03264	2.85408	6221.8	0.049937
55.542	4.60919	2.85447	6216.41	0.0501366
95.825	4.75855	2.85486	6210.99	0.0503369
20.752	4.11643	2.85525	6205.53	0.0505381
100.403	4.4299	2.85564	6200.03	0.05074
116.577	4.72393	2.85603	6194.5	0.0509426
61.34	2.70498	2.85642	6188.92	0.0511461
83.923	2.74496	2.85681	6183.32	0.0513503
112.61	3.00281	2.8572	6177.67	0.0515553
14.954	3.96062	2.85759	6171.99	0.0517611
15.564	4.92016	2.85798	6166.27	0.0519677
20.142	4.38148	2.85837	6160.52	0.0521751
52.49	2.76437	2.85876	6154.73	0.0523832
137.024	2.82049	2.85915	6148.9	0.0525922
79.956	4.0061	2.85954	6143.04	0.0528019
15.869	2.78341	2.85993	6137.14	0.0530125
16.785	2.6843	2.86032	6131.2	0.0532239
54.932	2.78341	2.86071	6125.23	0.053436
16.174	4.76897	2.8611	6119.23	0.053649
14.648	2.972	2.86149	6113.19	0.0538628
16.174	2.74496	2.86188	6107.11	0.0540774
117.798	4.74802	2.86228	6101	0.0542929
19.531	4.23367	2.86267	6094.85	0.0545091
15.564	2.80209	2.86306	6088.67	0.0547262
115.356	2.6843	2.86345	6082.46	0.0549441
68.97	2.6198	2.86384	6076.2	0.0551629
16.479	4.67677	2.86423	6069.92	0.0553825
14.648	2.80209	2.86462	6063.6	0.0556029
13.733	2.70498	2.86501	6057.24	0.0558241
107.422	4.33459	2.8654	6050.86	0.0560462
16.479	4.17911	2.86579	6044.43	0.0562692
14.954	2.72517	2.86618	6037.98	0.056493
76.294	4.40412	2.86657	6031.49	0.0567176
65.308	4.24685	2.86696	6024.96	0.0569432
15.259	2.72517	2.86735	6018.4	0.0571695
81.787	4.67677	2.86774	6011.81	0.0573968
69.885	4.15068	2.86813	6005.19	0.0576249
15.259	2.59734	2.86852	5998.53	0.0578538
107.422	3.94304	2.86891	5991.84	0.0580837
63.477	2.92402	2.8693	5985.11	0.0583144
13.428	2.80209	2.86969	5978.36	0.058546
51.575	2.59734	2.87008	5971.57	0.0587785
18.616	3.00281	2.87047	5964.75	0.0590118
16.479	4.41155	2.87086	5957.89	0.0592461
13.428	2.6843	2.87125	5951	0.0594812
20.142	2.80209	2.87164	5944.08	0.0597173
82.397	4.16499	2.87203	5937.13	0.0599542
14.648	2.95626	2.87242	5930.15	0.0601921
16.479	2.80209	2.87281	5923.13	0.0604308
64.392	4.60615	2.8732	5916.09	0.0606705
19.226	4.65377	2.87359	5909.01	0.060911
16.479	2.92402	2.87398	5901.9	0.0611525
100.098	2.6843	2.87437	5894.76	0.0613949
104.98	2.87356	2.87476	5887.59	0.0616382
18.616	4.48988	2.87515	5880.38	0.0618825
14.648	4.40038	2.87554	5873.15	0.0621277
17.7	5.26518	2.87593	5865.89	0.0623738
89.111	2.87356	2.87632	5858.59	0.0626208
81.482	4.62428	2.87671	5851.26	0.0628688
193.481	4.48988	2.87711	5843.91	0.0631177
17.7	4.39663	2.8775	5836.52	0.0633676
101.929	3.92512	2.87789	5829.11	0.0636184
89.111	2.39662	2.87828	5821.66	0.0638702
81.177	2.59734	2.87867	5814.18	0.0641229
50.659	4.53345	2.87906	5806.68	0.0643766
10.986	4.07063	2.87945	5799.14	0.0646313
13.428	4.32657	2.87984	5791.58	0.0648869
93.079	4.81948	2.88023	5783.98	0.0651435
58.594	4.35831	2.88062	5776.36	0.0654011
75.684	4.26417	2.88101	5768.71	0.0656596
123.901	4.47261	2.8814	5761.03	0.0659192
78.125	2.83849	2.88179	5753.32	0.0661797
71.106	4.9487	2.88218	5745.58	0.0664412
87.585	4.38148	2.88257	5737.82	0.0667037
17.09	2.72517	2.88296	5730.02	0.0669672
140.991	2.72517	2.88335	5722.2	0.0672316
79.956	3.93112	2.88374	5714.35	0.0674971
15.259	4.80459	2.88413	5706.47	0.0677636
15.259	2.85618	2.88452	5698.57	0.0680311
50.964	4.36997	2.88491	5690.63	0.0682997
122.07	4.16499	2.8853	5682.67	0.0685692
17.395	4.2812	2.88569	5674.68	0.0688398
79.041	3.91908	2.88608	5666.67	0.0691114
64.392	4.14585	2.88647	5658.63	0.069384
72.327	3.00281	2.88686	5650.56	0.0696576
50.354	2.66326	2.88725	5642.46	0.0699323
63.171	4.22924	2.88764	5634.34	0.070208
20.142	4.46562	2.88803	5626.19	0.0704848
14.343	4.02262	2.88842	5618.02	0.0707626
68.665	4.15068	2.88881	5609.82	0.0710415
86.975	4.37382	2.8892	5601.59	0.0713214
55.847	4.55614	2.88959	5593.34	0.0716024
63.477	4.38148	2.88998	5585.07	0.0718845
79.346	4.51358	2.89037	5576.76	0.0721676
95.215	3.78986	2.89076	5568.43	0.0724518
79.956	4.72122	2.89115	5560.08	0.0727371
91.248	2.64177	2.89154	5551.7	0.0730234
44.25	2.972	2.89194	5543.3	0.0733109
112.305	4.69645	2.89233	5534.87	0.0735994
14.038	4.14585	2.89272	5526.42	0.073889
19.531	5.61219	2.89311	5517.94	0.0741797
109.558	3.86939	2.8935	5509.44	0.0744715
63.171	4.01714	2.89389	5500.92	0.0747644
273.743	2.64177	2.89428	5492.37	0.0750584
47.913	2.78341	2.89467	5483.8	0.0753535
55.542	2.6198	2.89506	5475.2	0.0756498
14.038	4.63914	2.89545	5466.58	0.0759471
16.174	2.74496	2.89584	5457.94	0.0762456
13.733	4.84622	2.89623	5449.27	0.0765453
103.455	4.07582	2.89662	5440.58	0.076846
15.564	2.64177	2.89701	5431.87	0.0771479
127.258	2.70498	2.8974	5423.14	0.0774509
58.899	4.2812	2.89779	5414.38	0.0777551
14.038	4.11145	2.89818	5405.6	0.0780604
14.954	2.972	2.89857	5396.8	0.0783669
72.327	3.913	2.89896	5387.97	0.0786745
61.035	3.01784	2.89935	5379.13	0.0789833
19.531	4.19762	2.89974	5370.26	0.0792932
50.049	4.04957	2.90013	5361.37	0.0796044
20.447	4.17911	2.90052	5352.46	0.0799167
66.528	4.2022	2.90091	5343.53	0.0802301
57.373	4.55934	2.9013	5334.58	0.0805448
65.308	2.74496	2.90169	5325.6	0.0808607
66.833	4.64502	2.90208	5316.61	0.0811777
95.52	2.59734	2.90247	5307.59	0.0814959
15.564	3.21984	2.90286	5298.56	0.0818154
104.065	4.22924	2.90325	5289.5	0.082136
13.428	2.70498	2.90364	5280.42	0.0824579
25.024	5.19495	2.90403	5271.33	0.0827809
68.665	2.78341	2.90442	5262.21	0.0831052
14.954	2.9075	2.90481	5253.07	0.0834307
180.359	4.90896	2.9052	5243.92	0.0837575
16.174	4.30208	2.90559	5234.74	0.0840854
18.311	4.85814	2.90598	5225.55	0.0844146
135.498	4.43715	2.90637	5216.33	0.0847451
73.853	2.59734	2.90677	5207.1	0.0850768
128.784	4.10644	2.90716	5197.85	0.0854097
84.534	2.70498	2.90755	5188.58	0.0857439
13.428	5.30234	2.90794	5179.29	0.0860793
60.73	2.83849	2.90833	5169.99	0.0864161
14.954	2.78341	2.90872	5160.66	0.086754
200.806	3.78294	2.90911	5151.32	0.0870933
17.09	4.22924	2.9095	5141.96	0.0874338
16.174	4.40038	2.90989	5132.58	0.0877757
43.945	4.08099	2.91028	5123.18	0.0881188
68.665	4.82195	2.91067	5113.77	0.0884632
81.482	4.46211	2.91106	5104.34	0.0888088
59.204	3.93711	2.91145	5094.89	0.0891558
124.207	2.95626	2.91184	5085.43	0.0895041
86.67	5.20337	2.91223	5075.95	0.0898538
51.27	2.66326	2.91262	5066.45	0.0902047
19.226	2.82049	2.91301	5056.94	0.0905569
181.885	3.67295	2.9134	5047.41	0.0909105
14.343	4.79201	2.91379	5037.86	0.0912654
16.785	2.9875	2.91418	5028.3	0.0916216
39.368	2.82049	2.91457	5018.72	0.0919792
120.544	4.47261	2.91496	5009.13	0.0923381
19.836	4.2896	2.91535	4999.52	0.0926984
16.785	4.43354	2.91574	4989.89	0.0930601
87.585	2.72517	2.91613	4980.25	0.093423
72.937	4.76377	2.91652	4970.6	0.0937874
84.229	3.63342	2.91691	4960.93	0.0941531
15.259	2.74496	2.9173	4951.25	0.0945202
117.187	2.82049	2.91769	4941.55	0.0948887
37.842	5.08223	2.91808	4931.83	0.0952586
15.564	4.72122	2.91847	4922.11	0.0956298
16.785	2.64177	2.91886	4912.37	0.0960025
161.133	3.78986	2.91925	4902.61	0.0963765
112.305	4.57204	2.91964	4892.84	0.096752
14.038	4.08613	2.92003	4883.06	0.0971288
44.25	4.2022	2.92042	4873.27	0.0975071
96.741	4.44076	2.92081	4863.46	0.0978868
59.509	5.08034	2.92121	4853.64	0.098268
66.833	2.76437	2.9216	4843.8	0.0986505
84.839	4.21581	2.92199	4833.95	0.0990345
160.828	4.64502	2.92238	4824.09	0.09942
15.869	4.1014	2.92277	4814.22	0.0998068
67.749	2.89065	2.92316	4804.34	0.100195
104.065	2.66326	2.92355	4794.44	0.100585
60.425	2.66326	2.92394	4784.53	0.100976
18.005	4.40412	2.92433	4774.61	0.101369
14.343	4.60003	2.92472	4764.68	0.101763
14.343	4.54323	2.92511	4754.74	0.102159
81.787	2.85618	2.9255	4744.78	0.102556
99.487	4.45504	2.92589	4734.82	0.102955
93.994	4.73471	2.92628	4724.84	0.103355
17.395	2.59734	2.92667	4714.85	0.103757
86.06	2.85618	2.92706	4704.85	0.10416
113.831	2.64177	2.92745	4694.85	0.104564
13.428	2.87356	2.92784	4684.83	0.104971
17.395	4.34256	2.92823	4674.8	0.105378
14.038	4.29792	2.92862	4664.76	0.105788
17.7	4.31439	2.92901	4654.71	0.106198
76.904	2.70498	2.9294	4644.65	0.106611
73.547	5.13928	2.92979	4634.58	0.107025
74.768	4.08099	2.93018	4624.5	0.10744
14.954	4.41894	2.93057	4614.42	0.107857
170.593	4.24685	2.93096	4604.32	0.108275
59.204	2.89065	2.93135	4594.21	0.108696
83.008	2.78341	2.93174	4584.1	0.109117
69.885	2.92402	2.93213	4573.98	0.109541
18.005	2.83849	2.93252	4563.85	0.109965
16.174	4.9067	2.93291	4553.71	0.110392
18.616	2.66326	2.9333	4543.56	0.11082
17.09	2.89065	2.93369	4533.4	0.11125
135.193	2.89065	2.93408	4523.24	0.111681
14.343	4.71576	2.93447	4513.07	0.112114
18.005	4.12141	2.93486	4502.89	0.112548
18.005	4.15068	2.93525	4492.7	0.112984
111.694	2.92402	2.93564	4482.51	0.113422
61.646	2.72517	2.93604	4472.31	0.113862
63.477	2.6198	2.93643	4462.1	0.114303
18.616	4.26417	2.93682	4451.89	0.114745
15.259	5.03967	2.93721	4441.66	0.11519
13.733	2.94027	2.9376	4431.44	0.115636
71.106	2.66326	2.93799	4421.2	0.116083
154.419	2.78341	2.93838	4410.96	0.116533
18.921	2.64177	2.93877	4400.72	0.116984
14.343	4.68525	2.93916	4390.47	0.117437
16.174	4.23367	2.93955	4380.21	0.117891
14.038	4.56888	2.93994	4369.94	0.118347
108.337	4.51692	2.94033	4359.68	0.118805
68.97	2.80209	2.94072	4349.4	0.119265
96.436	4.50349	2.94111	4339.12	0.119726
91.553	2.80209	2.9415	4328.84	0.120189
16.479	2.972	2.94189	4318.55	0.120654
90.332	4.96587	2.94228	4308.26	0.12112
16.479	4.32657	2.94267	4297.96	0.121588
19.531	3.88204	2.94306	4287.66	0.122058
143.433	4.84622	2.94345	4277.35	0.12253
75.684	4.26845	2.94384	4267.04	0.123004
48.523	4.1014	2.94423	4256.73	0.123479
127.258	4.31846	2.94462	4246.41	0.123956
71.411	5.50893	2.94501	4236.09	0.124435
60.425	2.89065	2.9454	4225.76	0.124915
75.073	2.74496	2.94579	4215.43	0.125398
246.887	2.6198	2.94618	4205.1	0.125882
18.005	4.87692	2.94657	4194.77	0.126368
15.564	2.92402	2.94696	4184.43	0.126856
13.733	3.00281	2.94735	4174.09	0.127346
131.226	2.70498	2.94774	4163.75	0.127837
18.616	3.92512	2.94813	4153.4	0.128331
20.142	4.45858	2.94852	4143.05	0.128826
14.954	4.63617	2.94891	4132.7	0.129323
50.659	4.00051	2.9493	4122.35	0.129822
86.365	2.94027	2.94969	4112	0.130323
103.149	4.57519	2.95008	4101.64	0.130825
54.626	2.70498	2.95047	4091.28	0.13133
18.921	2.82049	2.95087	4080.93	0.131836
97.046	4.23367	2.95126	4070.57	0.132344
14.954	2.64177	2.95165	4060.21	0.132855
16.785	2.78341	2.95204	4049.84	0.133367
68.97	2.59734	2.95243	4039.48	0.133881
14.038	4.6796	2.95282	4029.12	0.134397
16.174	2.72517	2.95321	4018.75	0.134915
13.428	2.72517	2.9536	4008.39	0.135435
107.727	5.18645	2.95399	3998.03	0.135956
15.259	4.22477	2.95438	3987.66	0.13648
15.259	2.95626	2.95477	3977.3	0.137006
178.833	2.83849	2.95516	3966.93	0.137533
68.359	2.83849	2.95555	3956.57	0.138063
19.226	4.2113	2.95594	3946.2	0.138595
17.09	2.76437	2.95633	3935.84	0.139128
17.09	2.6843	2.95672	3925.48	0.139664
67.444	2.95626	2.95711	3915.12	0.140201
15.869	2.76437	2.9575	3904.75	0.140741
14.648	3.01784	2.95789	3894.39	0.141283
19.226	4.02262	2.95828	3884.04	0.141826
15.869	2.70498	2.95867	3873.68	0.142372
20.447	2.72517	2.95906	3863.32	0.14292
55.847	4.89763	2.95945	3852.97	0.143469
14.954	2.76437	2.95984	3842.62	0.144021
15.259	2.80209	2.96023	3832.27	0.144575
133.972	4.64794	2.96062	3821.92	0.145131
15.869	4.36609	2.96101	3811.57	0.145689
16.479	2.57437	2.9614	3801.23	0.146249
104.37	3.26748	2.96179	3790.89	0.146811
78.735	4.48301	2.96218	3780.55	0.147376
13.123	2.6843	2.96257	3770.21	0.147942
26.245	4.10644	2.96296	3759.88	0.148511
88.501	2.83849	2.96335	3749.55	0.149081
14.648	4.29377	2.96374	3739.22	0.149654
60.73	2.72517	2.96413	3728.9	0.150229
17.09	4.39287	2.96452	3718.58	0.150806
73.242	4.59079	2.96491	3708.26	0.151385
15.259	4.28541	2.9653	3697.95	0.151967
80.872	4.11643	2.9657	3687.64	0.15255
98.572	2.78341	2.96609	3677.33	0.153136
72.632	2.95626	2.96648	3667.03	0.153724
61.34	4.16024	2.96687	3656.74	0.154314
16.174	2.92402	2.96726	3646.44	0.154906
19.226	2.83849	2.96765	3636.15	0.155501
64.087	4.21581	2.96804	3625.87	0.156098
18.616	2.9875	2.96843	3615.59	0.156697
17.09	4.06541	2.96882	3605.31	0.157298
67.749	4.07063	2.96921	3595.05	0.157901
19.836	4.04957	2.9696	3584.78	0.158507
58.289	2.87356	2.96999	3574.52	0.159115
58.594	4.15068	2.97038	3564.27	0.159725
57.373	4.71303	2.97077	3554.02	0.160338
17.7	2.76437	2.97116	3543.77	0.160953
63.477	2.82049	2.97155	3533.54	0.16157
111.389	2.70498	2.97194	3523.3	0.162189
15.869	4.05488	2.97233	3513.08	0.162811
16.785	2.6198	2.97272	3502.86	0.163435
14.954	4.45858	2.97311	3492.64	0.164061
57.678	2.89065	2.9735	3482.44	0.16469
13.733	4.38908	2.97389	3472.23	0.165321
86.365	3.15696	2.97428	3462.04	0.165955
18.005	4.49672	2.97467	3451.85	0.16659
80.566	2.82049	2.97506	3441.67	0.167229
23.499	2.76437	2.97545	3431.5	0.167869
89.722	4.62726	2.97584	3421.33	0.168512
16.785	2.70498	2.97623	3411.17	0.169157
15.869	4.36997	2.97662	3401.01	0.169805
102.234	2.6843	2.97701	3390.87	0.170455
14.954	2.57437	2.9774	3380.73	0.171108
79.041	4.73471	2.97779	3370.6	0.171763
14.648	4.41526	2.97818	3360.47	0.172421
13.123	4.2203	2.97857	3350.36	0.173081
113.831	4.24685	2.97896	3340.25	0.173743
82.703	4.09634	2.97935	3330.15	0.174408
68.054	3.07579	2.97974	3320.06	0.175075
69.885	4.13125	2.98014	3309.98	0.175745
60.12	2.74496	2.98053	3299.9	0.176417
21.667	4.17911	2.98092	3289.83	0.177092
62.256	4.96799	2.98131	3279.78	0.17777
15.564	4.08613	2.9817	3269.73	0.17845
65.308	2.82049	2.98209	3259.68	0.179132
143.738	4.14585	2.98248	3249.65	0.179817
59.509	4.24248	2.98287	3239.63	0.180505
16.785	2.76437	2.98326	3229.62	0.181195
63.171	2.85618	2.98365	3219.61	0.181888
69.58	4.82929	2.98404	3209.62	0.182583
15.869	4.2896	2.98443	3199.63	0.183281
17.395	4.65668	2.98482	3189.65	0.183982
125.122	4.9067	2.98521	3179.69	0.184685
72.937	2.80209	2.9856	3169.73	0.18539
105.286	4.17442	2.98599	3159.78	0.186099
135.193	4.19762	2.98638	3149.85	0.18681
16.479	4.87459	2.98677	3139.92	0.187524
65.002	5.62768	2.98716	3130	0.18824
66.528	4.41155	2.98755	3120.09	0.188959
130.92	2.87356	2.98794	3110.2	0.189681
278.015	2.50201	2.98833	3100.31	0.190405
82.397	2.74496	2.98872	3090.44	0.191132
17.7	4.27271	2.98911	3080.57	0.191862
12.207	5.56423	2.9895	3070.72	0.192595
15.564	3.13061	2.98989	3060.87	0.19333
71.716	4.61826	2.99028	3051.04	0.194068
260.925	4.30208	2.99067	3041.22	0.194809
22.888	4.32657	2.99106	3031.41	0.195553
101.318	4.69645	2.99145	3021.61	0.196299
73.853	4.15547	2.99184	3011.82	0.197048
75.684	4.9067	2.99223	3002.05	0.1978
109.558	2.972	2.99262	2992.28	0.198555
63.782	4.04424	2.99301	2982.53	0.199313
135.193	3.83702	2.9934	2972.79	0.200073
19.531	2.66326	2.99379	2963.06	0.200836
57.068	2.59734	2.99418	2953.34	0.201602
46.387	4.23367	2.99457	2943.63	0.202371
14.343	5.10285	2.99497	2933.94	0.203143
13.428	4.65086	2.99536	2924.26	0.203918
68.97	4.19303	2.99575	2914.59	0.204696
164.49	4.14585	2.99614	2904.93	0.205476
104.675	4.40784	2.99653	2895.29	0.20626
66.223	4.49331	2.99692	2885.66	0.207046
63.171	4.2113	2.99731	2876.04	0.207836
82.092	4.45858	2.9977	2866.43	0.208628
89.417	4.60919	2.99809	2856.84	0.209423
67.444	2.87356	2.99848	2847.26	0.210221
86.365	2.80209	2.99887	2837.69	0.211023
100.403	4.97855	2.99926	2828.13	0.211827
17.7	4.54323	2.99965	2818.59	0.212634
16.479	4.61826	3.00004	2809.06	0.213444
145.264	2.78341	3.00043	2799.55	0.214258
93.994	2.72517	3.00082	2790.04	0.215074
101.318	4.44076	3.00121	2780.56	0.215893
16.174	3.92512	3.0016	2771.08	0.216716
15.259	4.33459	3.00199	2761.62	0.217541
84.839	4.51692	3.00238	2752.17	0.21837
50.659	4.51022	3.00277	2742.74	0.219201
76.294	4.53672	3.00316	2733.32	0.220036
91.553	4.19762	3.00355	2723.91	0.220874
90.942	2.82049	3.00394	2714.52	0.221715
93.384	4.18841	3.00433	2705.14	0.22256
66.528	4.52356	3.00472	2695.78	0.223407
16.785	2.89065	3.00511	2686.43	0.224257
65.918	4.25556	3.0055	2677.09	0.225111
92.163	4.29792	3.00589	2667.77	0.225968
18.005	4.44076	3.00628	2658.47	0.226828
70.496	2.59734	3.00667	2649.17	0.227692
73.547	4.22924	3.00706	2639.9	0.228558
84.839	2.82049	3.00745	2630.64	0.229428
13.428	2.64177	3.00784	2621.39	0.230301
68.665	3.1036	3.00823	2612.16	0.231178
16.785	2.74496	3.00862	2602.94	0.232057
14.038	2.74496	3.00901	2593.73	0.23294
22.278	4.64502	3.0094	2584.55	0.233826
15.564	2.76437	3.0098	2575.37	0.234716
15.564	4.70754	3.01019	2566.22	0.235609
104.065	2.76437	3.01058	2557.08	0.236505
15.869	2.82049	3.01097	2547.95	0.237405
110.779	4.2812	3.01136	2538.84	0.238308
15.869	4.15547	3.01175	2529.74	0.239214
16.785	2.85618	3.01214	2520.66	0.240124
72.327	2.95626	3.01253	2511.6	0.241037
63.782	4.48645	3.01292	2502.55	0.241954
17.395	2.74496	3.01331	2493.51	0.242874
19.226	2.74496	3.0137	2484.5	0.243797
88.806	2.74496	3.01409	2475.5	0.244724
15.564	4.58145	3.01448	2466.51	0.245654
15.564	3.8883	3.01487	2457.54	0.246588
15.564	4.43715	3.01526	2448.59	0.247526
97.656	4.59079	3.01565	2439.65	0.248467
48.828	2.82049	3.01604	2430.73	0.249411
84.534	3.7476	3.01643	2421.82	0.250359
98.572	4.56888	3.01682	2412.94	0.25131
16.785	4.29792	3.01721	2404.06	0.252266
42.419	2.70498	3.0176	2395.21	0.253224
96.436	4.02806	3.01799	2386.37	0.254186
73.547	2.78341	3.01838	2377.55	0.255152
14.954	2.78341	3.01877	2368.74	0.256122
56.152	4.62128	3.01916	2359.95	0.257095
16.174	2.6198	3.01955	2351.18	0.258072
16.174	4.62128	3.01994	2342.42	0.259052
101.624	3.44786	3.02033	2333.68	0.260036
13.733	5.15877	3.02072	2324.96	0.261024
101.624	4.26845	3.02111	2316.26	0.262016
31.433	2.50201	3.0215	2307.57	0.263011
173.95	2.72517	3.02189	2298.9	0.26401
71.411	2.74496	3.02228	2290.24	0.265013
12.207	2.70498	3.02267	2281.61	0.266019
15.259	2.89065	3.02306	2272.99	0.26703
15.564	3.76896	3.02345	2264.38	0.268044
14.954	4.33459	3.02384	2255.8	0.269062
18.005	4.25121	3.02423	2247.23	0.270083
43.335	2.9075	3.02463	2238.68	0.271109
76.294	4.75855	3.02502	2230.15	0.272138
70.19	2.87356	3.02541	2221.63	0.273172
18.311	2.6843	3.0258	2213.13	0.274209
116.577	4.88848	3.02619	2204.65	0.27525
17.7	2.57437	3.02658	2196.19	0.276295
14.648	2.76437	3.02697	2187.75	0.277344
132.751	4.52024	3.02736	2179.32	0.278396
13.123	2.64177	3.02775	2170.91	0.279453
15.869	2.80209	3.02814	2162.52	0.280514
91.858	4.23808	3.02853	2154.15	0.281579
14.038	4.36609	3.02892	2145.79	0.282647
16.479	4.07063	3.02931	2137.45	0.28372
69.275	4.28541	3.0297	2129.13	0.284797
78.735	4.75855	3.03009	2120.83	0.285878
58.594	5.01971	3.03048	2112.55	0.286963
72.632	3.03264	3.03087	2104.28	0.288052
116.577	2.74496	3.03126	2096.04	0.289145
151.367	4.15547	3.03165	2087.81	0.290242
20.752	2.6843	3.03204	2079.6	0.291344
15.564	2.59734	3.03243	2071.4	0.292449
63.782	2.50201	3.03282	2063.23	0.293559
14.648	4.16499	3.03321	2055.07	0.294672
13.428	2.70498	3.0336	2046.94	0.29579
12.207	2.87356	3.03399	2038.82	0.296913
64.392	2.64177	3.03438	2030.72	0.298039
14.954	3.23199	3.03477	2022.64	0.29917
17.7	2.94027	3.03516	2014.57	0.300305
14.038	2.82049	3.03555	2006.53	0.301444
25.33	2.59734	3.03594	1998.5	0.302588
18.921	3.03264	3.03633	1990.49	0.303735
16.785	3.90072	3.03672	1982.51	0.304888
13.428	3.23199	3.03711	1974.54	0.306044
20.752	4.42626	3.0375	1966.58	0.307205
49.438	5.1675	3.03789	1958.65	0.30837
25.33	2.57437	3.03828	1950.74	0.30954
83.618	2.82049	3.03867	1942.84	0.310714
175.476	2.78341	3.03907	1934.97	0.311892
13.123	4.97434	3.03946	1927.11	0.313075
16.785	2.59734	3.03985	1919.27	0.314263
16.174	2.78341	3.04024	1911.45	0.315454
144.653	2.82049	3.04063	1903.65	0.316651
13.428	2.74496	3.04102	1895.87	0.317852
16.174	4.89078	3.04141	1888.11	0.319057
16.785	2.76437	3.0418	1880.37	0.320267
15.564	4.27696	3.04219	1872.64	0.321481
133.057	4.44792	3.04258	1864.94	0.3227
15.869	2.6843	3.04297	1857.25	0.323924
72.021	4.26845	3.04336	1849.59	0.325152
85.449	4.93781	3.04375	1841.94	0.326385
14.648	5.66643	3.04414	1834.31	0.327623
71.411	4.73739	3.04453	1826.7	0.328865
139.465	2.94027	3.04492	1819.11	0.330112
289.001	4.16499	3.04531	1811.54	0.331364
114.136	4.77671	3.0457	1803.99	0.33262
18.921	4.45504	3.04609	1796.46	0.333881
64.392	4.75067	3.04648	1788.95	0.335147
118.713	2.92402	3.04687	1781.45	0.336418
86.06	4.45504	3.04726	1773.98	0.337694
115.662	2.66326	3.04765	1766.53	0.338974
18.616	2.80209	3.04804	1759.09	0.340259
86.06	2.9075	3.04843	1751.68	0.341549
14.343	4.53672	3.04882	1744.28	0.342844
16.479	2.66326	3.04921	1736.91	0.344144
18.311	4.76638	3.0496	1729.55	0.345449
93.384	4.2203	3.04999	1722.21	0.346758
14.343	3.93711	3.05038	1714.89	0.348073
117.493	2.972	3.05077	1707.6	0.349392
68.054	4.92016	3.05116	1700.32	0.350717
51.27	2.70498	3.05155	1693.06	0.352047
19.531	4.69923	3.05194	1685.82	0.353381
137.024	5.00345	3.05233	1678.6	0.354721
14.954	3.07579	3.05272	1671.4	0.356066
109.863	4.62726	3.05311	1664.22	0.357416
148.926	4.44792	3.0535	1657.06	0.358771
21.667	2.55077	3.0539	1649.92	0.360131
102.234	4.9246	3.05429	1642.8	0.361496
85.449	2.82049	3.05468	1635.69	0.362866
12.817	2.9875	3.05507	1628.61	0.364242
137.634	2.66326	3.05546	1621.55	0.365623
16.785	3.08981	3.05585	1614.51	0.367009
19.836	4.98274	3.05624	1607.48	0.3684
14.343	3.31295	3.05663	1600.48	0.369797
21.973	2.83849	3.05702	1593.5	0.371199
145.874	2.66326	3.05741	1586.53	0.372606
27.466	2.82049	3.0578	1579.59	0.374019
17.09	2.80209	3.05819	1572.67	0.375437
14.343	4.2022	3.05858	1565.76	0.37686
16.785	2.83849	3.05897	1558.88	0.378289
16.479	5.01161	3.05936	1552.01	0.379723
66.833	2.70498	3.05975	1545.17	0.381162
17.09	4.34652	3.06014	1538.34	0.382608
150.146	4.18841	3.06053	1531.54	0.384058
14.954	4.22924	3.06092	1524.75	0.385514
77.209	4.43354	3.06131	1517.98	0.386976
65.918	4.4299	3.0617	1511.24	0.388443
68.665	4.72122	3.06209	1504.51	0.389916
84.229	5.73084	3.06248	1497.81	0.391394
83.923	2.87356	3.06287	1491.12	0.392878
112.305	4.25121	3.06326	1484.45	0.394367
308.228	4.29377	3.06365	1477.81	0.395863
17.7	4.38908	3.06404	1471.18	0.397364
70.19	4.93343	3.06443	1464.57	0.39887
73.242	4.67677	3.06482	1457.98	0.400383
80.566	4.36221	3.06521	1451.42	0.401901
138.855	5.02172	3.0656	1444.87	0.403425
107.422	4.7185	3.06599	1438.34	0.404955
78.43	5.18132	3.06638	1431.83	0.40649
151.672	4.47261	3.06677	1425.34	0.408032
112	5.00957	3.06716	1418.88	0.409579
177.917	2.92402	3.06755	1412.43	0.411132
87.585	4.24685	3.06794	1406	0.412691
149.841	5.12305	3.06833	1399.59	0.414256
18.616	2.972	3.06873	1393.2	0.415827
69.885	4.25987	3.06912	1386.83	0.417404
167.847	4.27696	3.06951	1380.48	0.418987
19.531	3.65731	3.0699	1374.15	0.420576
70.801	4.14585	3.07029	1367.84	0.422171
72.021	2.64177	3.07068	1361.55	0.423772
38.757	2.972	3.07107	1355.28	0.42538
63.171	2.972	3.07146	1349.03	0.426993
14.038	4.27696	3.07185	1342.8	0.428613
19.531	3.88204	3.07224	1336.59	0.430239
19.531	4.46211	3.07263	1330.39	0.431871
72.021	2.94027	3.07302	1324.22	0.433509
48.523	4.36997	3.07341	1318.07	0.435153
86.67	2.87356	3.0738	1311.94	0.436804
18.921	4.36997	3.07419	1305.83	0.438461
79.041	5.42652	3.07458	1299.73	0.440124
17.7	4.35047	3.07497	1293.66	0.441794
79.041	2.80209	3.07536	1287.61	0.44347
227.356	2.78341	3.07575	1281.57	0.445153
77.515	4.39663	3.07614	1275.56	0.446842
16.479	4.22477	3.07653	1269.56	0.448537
16.174	4.6682	3.07692	1263.59	0.450239
81.177	3.99491	3.07731	1257.63	0.451948
68.359	2.74496	3.0777	1251.7	0.453663
106.506	2.85618	3.07809	1245.78	0.455384
54.321	2.83849	3.07848	1239.88	0.457112
15.564	2.59734	3.07887	1234.01	0.458847
17.395	4.63024	3.07926	1228.15	0.460588
17.09	2.59734	3.07965	1222.31	0.462337
13.428	2.89065	3.08004	1216.49	0.464091
102.539	4.3103	3.08043	1210.69	0.465853
13.428	2.72517	3.08082	1204.91	0.467621
18.005	5.83422	3.08121	1199.15	0.469396
74.463	2.85618	3.0816	1193.41	0.471178
15.259	4.32252	3.08199	1187.69	0.472967
341.797	2.94027	3.08238	1181.99	0.474762
17.395	4.94001	3.08277	1176.31	0.476565
75.378	2.59734	3.08316	1170.65	0.478374
18.921	4.5497	3.08356	1165	0.48019
139.771	2.95626	3.08395	1159.38	0.482013
13.428	4.66533	3.08434	1153.77	0.483844
94.604	2.76437	3.08473	1148.19	0.485681
19.226	5.70374	3.08512	1142.62	0.487525
106.201	4.37382	3.08551	1137.08	0.489377
15.869	2.72517	3.0859	1131.55	0.491235
299.988	5.65688	3.08629	1126.04	0.493101
79.346	4.25556	3.08668	1120.55	0.494974
15.259	4.50349	3.08707	1115.08	0.496854
286.255	4.24685	3.08746	1109.63	0.498741
70.496	4.05488	3.08785	1104.2	0.500636
90.332	4.46211	3.08824	1098.79	0.502538
69.885	4.49672	3.08863	1093.4	0.504447
57.678	2.78341	3.08902	1088.02	0.506363
86.67	4.25987	3.08941	1082.67	0.508287
[truncated: 101,581 more rows]

## Sheet: Figure 2
Panel a				Panel b			Panel c				Panel d			Panel e	Panel f
ln(Green PMT signal, mV) (datapoints)	ln(Green PMT signal, mV) (fit range )	Lower mode fit	Higher mode fit	Phage Titer (PFU/mL)	Fraction of positive droplets	Lines	ln(Green PMT signal, mV) (datapoints)	ln(Green PMT signal, mV) (fit range )	Lower mode fit	Higher mode fit	Phage Titer (PFU/mL)	Fraction of positive droplets	Lines	ln(Green PMT signal, mV)	ln(Green PMT signal, mV)
3.54933	2.78341	0.00507219	0.0118488	1000000	0.0132521	y Horizontal plain line: 0.8676898962636826	5.17616	3.47658	0.00135537	8.35719	1000000	0.0138443	y Horizontal plain line: 0.29943868703900034	3.57532	4.86992
4.08099	2.78659	0.00630306	0.0124547	1.04995e+06	0.0139094	x vertical plain line: 151612325.20009947	3.90072	3.47932	0.00176037	8.6449	1.04995e+06	0.0145308	x vertical plain line: 25527086.55728281	2.59734	4.81455
4.37382	2.78978	0.00781867	0.0130901	1.0999e+06	0.0145663	y Horizontal dotted line: 0.9643911933304103	4.13614	3.48206	0.00228148	8.94146	1.0999e+06	0.0152168	y Horizontal dotted line: 0.2942719191041857	2.74496	4.76638
3.68067	2.79296	0.00968146	0.0137565	1.14986e+06	0.0152228	x vertical dotted line: 250000000.0	3.913	3.4848	0.0029505	9.24709	1.14986e+06	0.0159024	x vertical dotted line: 25000000.0	2.18042	4.839
3.65731	2.79615	0.0119667	0.0144552	1.19981e+06	0.0158788		5.09166	3.48754	0.00380751	9.56203	1.19981e+06	0.0165875		1.75751	4.80959
3.91908	2.79933	0.0147651	0.0151878	1.24976e+06	0.0165344		3.90072	3.49028	0.00490289	9.88652	1.24976e+06	0.0172721		2.18042	4.86522
3.72579	2.80252	0.0181853	0.0159557	1.29971e+06	0.0171896		3.84357	3.49302	0.00629984	10.2208	1.29971e+06	0.0179562		2.66326	4.7185
3.71098	2.8057	0.022358	0.0167606	1.34967e+06	0.0178443		3.77597	3.49576	0.00807742	10.5651	1.34967e+06	0.0186398		1.94862	4.84382
3.64145	2.80889	0.0274393	0.0176042	1.39962e+06	0.0184986		3.80357	3.4985	0.0103343	10.9197	1.39962e+06	0.019323		2.14535	4.79958
3.21984	2.81207	0.0336153	0.0184883	1.44957e+06	0.0191525		4.82195	3.50124	0.0131934	11.2849	1.44957e+06	0.0200057		2.47671	4.83415
3.67295	2.81526	0.0411082	0.0194146	1.49952e+06	0.0198059		3.7476	3.50398	0.0168074	11.6609	1.49952e+06	0.0206879		2.27891	4.88387
3.82376	2.81844	0.0501817	0.0203851	1.54948e+06	0.0204589		3.71841	3.50672	0.0213652	12.048	1.54948e+06	0.0213696		2.2143	4.96799
5.09913	2.82163	0.0611489	0.0214018	1.59943e+06	0.0211114		4.68243	3.50945	0.0271008	12.4465	1.59943e+06	0.0220509		2.18042	4.89307
3.40824	2.82481	0.0743803	0.0224667	1.64938e+06	0.0217635		3.90689	3.51219	0.0343022	12.8566	1.64938e+06	0.0227317		2.18042	4.84382
3.81707	2.828	0.0903137	0.023582	1.69933e+06	0.0224152		3.81034	3.51493	0.0433239	13.2786	1.69933e+06	0.023412		2.42409	4.89307
3.23199	2.83118	0.109465	0.0247501	1.74929e+06	0.0230664		5.19326	3.51767	0.0546009	13.7128	1.74929e+06	0.0240919		1.90419	4.84382
3.76896	2.83437	0.132441	0.0259731	1.79924e+06	0.0237172		4.74272	3.52041	0.0686655	14.1595	1.79924e+06	0.0247713		2.03196	5.02574
3.86939	2.83755	0.159955	0.0272536	1.84919e+06	0.0243676		3.86939	3.52315	0.0861674	14.6191	1.84919e+06	0.0254502		2.07128	4.85577
4.22477	2.84074	0.19284	0.0285941	1.89914e+06	0.0250176		3.84357	3.52589	0.107898	15.0917	1.89914e+06	0.0261286		1.94862	4.8244
3.15696	2.84392	0.232073	0.0299973	1.9491e+06	0.0256671		3.87573	3.52863	0.134819	15.5778	1.9491e+06	0.0268065		1.99116	4.83415
3.67295	2.84711	0.27879	0.0314659	1.99905e+06	0.0263162		3.78294	3.53137	0.168095	16.0775	1.99905e+06	0.027484		2.30966	4.87225
3.59226	2.85029	0.334315	0.0330028	2.049e+06	0.0269648		3.7476	3.53411	0.209133	16.5914	2.049e+06	0.028161		1.94862	4.82685
3.62533	2.85348	0.400184	0.034611	2.09895e+06	0.027613		3.69593	3.53685	0.259632	17.1196	2.09895e+06	0.0288376		2.18042	4.87225
4.89078	2.85666	0.47818	0.0362936	2.14891e+06	0.0282608		3.80357	3.53959	0.321632	17.6625	2.14891e+06	0.0295137		1.99116	4.78184
3.52268	2.85985	0.570359	0.0380539	2.19886e+06	0.0289081		3.80357	3.54233	0.397582	18.2204	2.19886e+06	0.0301893		2.07128	4.79455
3.7476	2.86303	0.679096	0.0398952	2.24881e+06	0.0295551		5.66114	3.54507	0.490411	18.7936	2.24881e+06	0.0308644		2.07128	4.86757
3.21984	2.86622	0.807125	0.041821	2.29876e+06	0.0302016		3.88204	3.5478	0.603615	19.3826	2.29876e+06	0.031539		1.99116	4.8605
3.30178	2.8694	0.957583	0.0438351	2.34872e+06	0.0308476		3.98362	3.55054	0.741354	19.9877	2.34872e+06	0.0322132		3.94893	4.96587
3.83042	2.87259	1.13407	0.0459412	2.39867e+06	0.0314932		4.13125	3.55328	0.908568	20.6091	2.39867e+06	0.032887		2.07128	4.81455
3.68833	2.87578	1.34068	0.0481432	2.44862e+06	0.0321384		3.77597	3.55602	1.11111	21.2474	2.44862e+06	0.0335602		2.42409	4.80209
3.83702	2.87896	1.58212	0.0504454	2.49857e+06	0.0327832		3.83702	3.55876	1.35588	21.9027	2.49857e+06	0.034233		2.07128	4.79455
3.96062	2.88215	1.86372	0.0528519	2.54853e+06	0.0334275		3.86298	3.5615	1.65101	22.5756	2.54853e+06	0.0349053		2.36847	4.92016
3.66515	2.88533	2.19153	0.0553672	2.59848e+06	0.0340714		3.69593	3.56424	2.00607	23.2663	2.59848e+06	0.0355771		2.109	4.87459
3.69593	2.88852	2.57241	0.057996	2.64843e+06	0.0347149		3.69593	3.56698	2.43225	23.9752	2.64843e+06	0.0362485		2.07128	4.82929
3.78294	2.8917	3.0141	0.0607431	2.69838e+06	0.035358		3.71841	3.56972	2.94264	24.7028	2.69838e+06	0.0369194		1.94862	4.84141
3.7619	2.89489	3.52536	0.0636135	2.74834e+06	0.0360006		4.19762	3.57246	3.55249	25.4494	2.74834e+06	0.0375899		3.1036	4.84622
3.20757	2.89807	4.11599	0.0666124	2.79829e+06	0.0366428		3.65731	3.5752	4.2795	26.2155	2.79829e+06	0.0382599		3.27903	4.81207
3.68833	2.90126	4.79701	0.0697452	2.84824e+06	0.0372846		4.18841	3.57794	5.14423	27.0013	2.84824e+06	0.0389294		2.07128	4.80459
3.63342	2.90444	5.58077	0.0730176	2.89819e+06	0.0379259		3.76896	3.58068	6.1704	27.8073	2.89819e+06	0.0395984		2.03196	4.8244
3.57532	2.90763	6.48103	0.0764354	2.94815e+06	0.0385668		3.71098	3.58342	7.38538	28.6339	2.94815e+06	0.040267		2.07128	4.84141
3.66515	2.91081	7.5131	0.0800048	2.9981e+06	0.0392073		3.82376	3.58616	8.8206	29.4815	2.9981e+06	0.0409351		2.18042	4.77928
4.82929	2.914	8.69403	0.083732	3.04805e+06	0.0398474		3.85008	3.58889	10.5121	30.3506	3.04805e+06	0.0416028		2.27891	4.89763
3.35644	2.91718	10.0427	0.0876237	3.098e+06	0.040487		3.69593	3.59163	12.5011	31.2415	3.098e+06	0.0422699		2.14535	4.9246
3.69593	2.92037	11.5799	0.0916868	3.14796e+06	0.0411262		4.02262	3.59437	14.8344	32.1547	3.14796e+06	0.0429367		2.07128	4.86992
5.27928	2.92355	13.3286	0.0959283	3.19791e+06	0.041765		4.44792	3.59711	17.5655	33.0906	3.19791e+06	0.0436029		2.03196	4.90896
4.3062	2.92674	15.314	0.100356	3.24786e+06	0.0424033		3.70347	3.59985	20.7547	34.0496	3.24786e+06	0.0442687		1.94862	4.83415
3.84357	2.92992	17.564	0.104977	3.29781e+06	0.0430412		4.34256	3.60259	24.4703	35.0322	3.29781e+06	0.044934		3.44786	4.9246
3.81034	2.93311	20.1086	0.1098	3.34777e+06	0.0436788		3.72579	3.60533	28.7891	36.0387	3.34777e+06	0.0455989		2.24707	4.83658
4.27271	2.93629	22.9808	0.114833	3.39772e+06	0.0443158		3.64145	3.60807	33.7973	37.0698	3.39772e+06	0.0462633		2.27891	5.02374
3.60892	2.93948	26.2166	0.120085	3.44767e+06	0.0449525		3.83702	3.61081	39.5915	38.1256	3.44767e+06	0.0469272		1.94862	4.92903
3.85008	2.94266	29.8548	0.125564	3.49762e+06	0.0455887		3.71098	3.61355	46.2795	39.2069	3.49762e+06	0.0475907		2.2143	4.9246
3.63342	2.94585	33.9373	0.131282	3.54758e+06	0.0462245		3.73311	3.61629	53.9811	40.3139	3.54758e+06	0.0482537		2.109	4.77414
3.63342	2.94903	38.5094	0.137246	3.59753e+06	0.0468599		3.68833	3.61903	62.8291	41.4472	3.59753e+06	0.0489163		2.18042	4.83172
3.25579	2.95222	43.6197	0.143469	3.64748e+06	0.0474949		3.70347	3.62177	72.9702	42.6071	3.64748e+06	0.0495784		2.2143	4.90218
3.65731	2.9554	49.3201	0.149959	3.69743e+06	0.0481294		3.68833	3.62451	84.5662	43.7943	3.69743e+06	0.05024		1.94862	4.80709
3.60892	2.95859	55.6663	0.15673	3.74739e+06	0.0487635		3.74038	3.62724	97.7944	45.009	3.74739e+06	0.0509012		2.109	4.88618
3.72579	2.96178	62.7171	0.163792	3.79734e+06	0.0493972		3.83702	3.62998	112.849	46.2519	3.79734e+06	0.0515619		2.03196	4.94219
5.29777	2.96496	70.5353	0.171159	3.84729e+06	0.0500305		4.11145	3.63272	129.941	47.5233	3.84729e+06	0.0522222		2.109	4.88848
4.17442	2.96815	79.1868	0.178842	3.89724e+06	0.0506633		3.86939	3.63546	149.301	48.8238	3.89724e+06	0.0528819		2.18042	4.84382
4.83172	2.97133	88.7412	0.186856	3.9472e+06	0.0512958		4.16024	3.6382	171.177	50.1538	3.9472e+06	0.0535413		2.03196	4.84622
3.30178	2.97452	99.2714	0.195214	3.99715e+06	0.0519278		3.66515	3.64094	195.836	51.5138	3.99715e+06	0.0542002		1.99116	4.80959
3.60892	2.9777	110.853	0.203932	4.0471e+06	0.0525593		4.3062	3.64368	223.566	52.9042	4.0471e+06	0.0548586		2.14535	4.87924
3.18259	2.98089	123.566	0.213026	4.09705e+06	0.0531905		3.98928	3.64642	254.675	54.3256	4.09705e+06	0.0555165		2.52669	4.90896
3.27903	2.98407	137.492	0.222511	4.14701e+06	0.0538212		3.77597	3.64916	289.489	55.7784	4.14701e+06	0.056174		2.109	4.93123
4.80709	2.98726	152.715	0.232407	4.19696e+06	0.0544516		3.61714	3.6519	328.356	57.2632	4.19696e+06	0.0568311		2.18042	4.80209
3.68833	2.99044	169.321	0.24273	4.24691e+06	0.0550815		4.78694	3.65464	371.641	58.7803	4.24691e+06	0.0574876		1.94862	4.81455
3.60892	2.99363	187.398	0.253501	4.29686e+06	0.055711		3.68833	3.65738	419.728	60.3303	4.29686e+06	0.0581438		2.14535	4.72393
3.98362	2.99681	207.037	0.264741	4.34682e+06	0.05634		3.93112	3.66012	473.019	61.9137	4.34682e+06	0.0587994		2.50201	4.84861
3.68833	3	228.326	0.276471	4.39677e+06	0.0569687		4.20677	3.66286	531.931	63.5309	4.39677e+06	0.0594547		2.07128	4.7185
3.71841	3.00318	251.356	0.288715	4.44672e+06	0.0575969		3.66515	3.66559	596.895	65.1825	4.44672e+06	0.0601094		2.07128	4.80459
4.05488	3.00637	276.217	0.301499	4.49667e+06	0.0582247		4.73471	3.66833	668.355	66.8689	4.49667e+06	0.0607637		2.30966	4.8999
4.86287	3.00955	302.995	0.314848	4.54663e+06	0.0588521		3.81034	3.67107	746.763	68.5906	4.54663e+06	0.0614176		2.109	4.84141
3.86939	3.01274	331.779	0.328791	4.59658e+06	0.0594791		4.27696	3.67381	832.576	70.3481	4.59658e+06	0.0620709		1.8577	4.89078
3.36702	3.01592	362.65	0.34336	4.64653e+06	0.0601056		3.67295	3.67655	926.257	72.1419	4.64653e+06	0.0627239		1.8577	4.84622
3.15696	3.01911	395.687	0.358587	4.69648e+06	0.0607317		3.75478	3.67929	1028.26	73.9725	4.69648e+06	0.0633764		2.30966	4.86992
3.35644	3.02229	430.966	0.374507	4.74644e+06	0.0613575		3.93711	3.68203	1139.05	75.8403	4.74644e+06	0.0640284		2.57437	4.75067
3.67295	3.02548	468.555	0.391159	4.79639e+06	0.0619828		3.80357	3.68477	1259.07	77.7458	4.79639e+06	0.06468		2.03196	4.85101
3.7619	3.02866	508.515	0.408585	4.84634e+06	0.0626076		3.86939	3.68751	1388.74	79.6896	4.84634e+06	0.0653311		3.57532	4.81702
3.60062	3.03185	550.901	0.426828	4.89629e+06	0.0632321		3.75478	3.69025	1528.48	81.672	4.89629e+06	0.0659817		2.18042	4.9487
3.23199	3.03503	595.757	0.445938	4.94625e+06	0.0638562		3.79675	3.69299	1678.67	83.6936	4.94625e+06	0.066632		2.2143	4.81702
3.58382	3.03822	643.118	0.465968	4.9962e+06	0.0644798		3.77597	3.69573	1839.65	85.7548	4.9962e+06	0.0672817		1.99116	4.77156
3.15696	3.0414	693.009	0.486975	5.04615e+06	0.065103		4.25987	3.69847	2011.74	87.856	5.04615e+06	0.067931		2.14535	4.88156
3.71098	3.04459	745.44	0.509022	5.0961e+06	0.0657258		3.98928	3.70121	2195.2	89.9979	5.0961e+06	0.0685799		2.47671	4.9246
3.8883	3.04777	800.411	0.532177	5.14606e+06	0.0663482		3.87573	3.70394	2390.25	92.1808	5.14606e+06	0.0692283		1.94862	4.8244
3.59226	3.05096	857.905	0.556517	5.19601e+06	0.0669702		4.12141	3.70668	2597.03	94.4051	5.19601e+06	0.0698762		1.99116	4.80959
4.95517	3.05415	917.893	0.582122	5.24596e+06	0.0675918		4.09124	3.70942	2815.65	96.6714	5.24596e+06	0.0705237		2.14535	4.80959
3.59226	3.05733	980.326	0.609085	5.29591e+06	0.0682129		3.74038	3.71216	3046.11	98.9801	5.29591e+06	0.0711708		2.03196	4.87459
3.48597	3.06052	1045.14	0.637503	5.34587e+06	0.0688337		3.913	3.7149	3288.35	101.332	5.34587e+06	0.0718174		2.2143	4.88848
3.96062	3.0637	1112.26	0.667486	5.39582e+06	0.069454		3.74038	3.71764	3542.24	103.726	5.39582e+06	0.0724635		2.07128	4.81702
3.27903	3.06689	1181.58	0.699155	5.44577e+06	0.0700739		3.68067	3.72038	3807.53	106.165	5.44577e+06	0.0731092		2.03196	4.83172
3.93711	3.07007	1252.99	0.732641	5.49572e+06	0.0706934		3.81034	3.72312	4083.9	108.647	5.49572e+06	0.0737545		2.109	4.84141
4.66533	3.07326	1326.35	0.768092	5.54568e+06	0.0713125		3.80357	3.72586	4370.92	111.175	5.54568e+06	0.0743993		1.99116	4.78948
3.75478	3.07644	1401.5	0.805669	5.59563e+06	0.0719311		5.39516	3.7286	4668.06	113.747	5.59563e+06	0.0750437		2.109	4.88618
4.49672	3.07963	1478.27	0.845549	5.64558e+06	0.0725494		4.63914	3.73134	4974.69	116.364	5.64558e+06	0.0756876		2.03196	4.70754
3.77597	3.08281	1556.47	0.88793	5.69553e+06	0.0731672		4.13125	3.73408	5290.08	119.027	5.69553e+06	0.076331		1.94862	4.92016
3.70347	3.086	1635.9	0.93303	5.74549e+06	0.0737847		4.2812	3.73682	5613.38	121.737	5.74549e+06	0.076974		2.109	4.91345
3.67295	3.08918	1716.31	0.981089	5.79544e+06	0.0744017		3.62533	3.73956	5943.64	124.493	5.79544e+06	0.0776166		2.07128	4.94653
4.93781	3.09237	1797.48	1.03237	5.84539e+06	0.0750183		4.0335	3.7423	6279.82	127.295	5.84539e+06	0.0782587		2.109	4.83658
5.17444	3.09555	1879.12	1.08718	5.89534e+06	0.0756345		3.7619	3.74503	6620.76	130.146	5.89534e+06	0.0789004		2.109	4.8999
4.09634	3.09874	1960.98	1.14583	5.9453e+06	0.0762503		3.68067	3.74777	6965.21	133.043	5.9453e+06	0.0795416		1.99116	4.84382
4.37765	3.10192	2042.77	1.20868	5.99525e+06	0.0768657		4.48301	3.75051	7311.85	135.989	5.99525e+06	0.0801824		2.109	4.78184
3.64941	3.10511	2124.17	1.27614	6.0452e+06	0.0774806		3.66515	3.75325	7659.25	138.983	6.0452e+06	0.0808227		1.94862	4.88848
3.85008	3.10829	2204.89	1.34864	6.09515e+06	0.0780952		3.73311	3.75599	8005.92	142.026	6.09515e+06	0.0814626		1.99116	4.7844
3.27903	3.11148	2284.6	1.42667	6.14511e+06	0.0787094		3.88204	3.75873	8350.3	145.118	6.14511e+06	0.082102		2.45075	4.82685
3.20757	3.11466	2362.98	1.51077	6.19506e+06	0.0793231		3.65731	3.76147	8690.79	148.258	6.19506e+06	0.082741		2.39662	4.83658
3.71841	3.11785	2439.7	1.60153	6.24501e+06	0.0799364		4.19762	3.76421	9025.74	151.449	6.24501e+06	0.0833795		2.18042	4.88156
3.07579	3.12103	2514.42	1.69961	6.29496e+06	0.0805494		3.63342	3.76695	9353.46	154.689	6.29496e+06	0.0840176		2.109	4.75331
4.65377	3.12422	2586.82	1.80573	6.34492e+06	0.0811619		3.75478	3.76969	9672.26	157.98	6.34492e+06	0.0846553		2.30966	4.81702
3.69593	3.1274	2656.56	1.9207	6.39487e+06	0.081774		3.82376	3.77243	9980.44	161.321	6.39487e+06	0.0852925		2.03196	4.88618
3.53164	3.13059	2723.33	2.04539	6.44482e+06	0.0823857		4.00051	3.77517	10276.3	164.712	6.44482e+06	0.0859293		2.109	4.87924
3.64145	3.13377	2786.8	2.18077	6.49477e+06	0.082997		4.33858	3.77791	10558.2	168.155	6.49477e+06	0.0865656		1.94862	4.82195
4.95517	3.13696	2846.68	2.32792	6.54473e+06	0.0836079		3.70347	3.78065	10824.6	171.648	6.54473e+06	0.0872015		2.14535	4.81207
4.72122	3.14015	2902.67	2.48801	6.59468e+06	0.0842183		3.78986	3.78338	11073.8	175.193	6.59468e+06	0.0878369		2.55077	4.85577
5.30991	3.14333	2954.49	2.66233	6.64463e+06	0.0848284		3.70347	3.78612	11304.5	178.789	6.64463e+06	0.0884719		3.19516	4.82685
3.72579	3.14652	3001.88	2.85232	6.69458e+06	0.0854381		3.74038	3.78886	11515.1	182.436	6.69458e+06	0.0891065		1.94862	4.86757
4.41526	3.1497	3044.6	3.05953	6.74454e+06	0.0860473		3.68067	3.7916	11704.5	186.136	6.74454e+06	0.0897406		2.14535	4.79707
3.69593	3.15289	3082.44	3.28569	6.79449e+06	0.0866562		3.83702	3.79434	11871.5	189.887	6.79449e+06	0.0903743		2.2143	4.91121
3.26748	3.15607	3115.18	3.53267	6.84444e+06	0.0872646		3.78986	3.79708	12014.9	193.691	6.84444e+06	0.0910075		2.27891	4.7844
3.66515	3.15926	3142.68	3.80254	6.89439e+06	0.0878727		4.68807	3.79982	12134	197.546	6.89439e+06	0.0916403		1.99116	4.89763
3.71841	3.16244	3164.76	4.09757	6.94435e+06	0.0884803		3.65731	3.80256	12227.9	201.454	6.94435e+06	0.0922726		1.94862	4.72664
3.73311	3.16563	3181.33	4.42022	6.9943e+06	0.0890876		3.93711	3.8053	12296.1	205.415	6.9943e+06	0.0929046		2.18042	4.77414
5.40206	3.16881	3192.3	4.7732	7.04425e+06	0.0896944		5.35272	3.80804	12338.1	209.427	7.04425e+06	0.093536		2.18042	4.75593
3.64145	3.172	3197.6	5.15947	7.0942e+06	0.0903008		4.11643	3.81078	12353.7	213.492	7.0942e+06	0.0941671		1.94862	4.88156
5.30991	3.17518	3197.2	5.58224	7.14416e+06	0.0909068		4.41526	3.81352	12342.7	217.609	7.14416e+06	0.0947977		2.2143	4.83658
3.82376	3.17837	3191.12	6.04505	7.19411e+06	0.0915124		5.45692	3.81626	12305.3	221.779	7.19411e+06	0.0954278		1.94862	4.8244
3.31295	3.18155	3179.37	6.55172	7.24406e+06	0.0921177		3.68067	3.819	12241.6	226.002	7.24406e+06	0.0960575		1.94862	4.86522
3.63342	3.18474	3162.03	7.10642	7.29401e+06	0.0927225		4.34652	3.82173	12152	230.276	7.29401e+06	0.0966868		2.03196	4.839
3.7619	3.18792	3139.19	7.7137	7.34397e+06	0.0933269		3.67295	3.82447	12037.2	234.603	7.34397e+06	0.0973156		2.07128	4.77671
3.87573	3.19111	3110.96	8.37847	7.39392e+06	0.0939309		4.16499	3.82721	11897.9	238.982	7.39392e+06	0.097944		2.14535	4.86287
3.27903	3.19429	3077.5	9.10609	7.44387e+06	0.0945345		3.86939	3.82995	11734.9	243.413	7.44387e+06	0.098572		2.14535	4.77671
3.70347	3.19748	3038.98	9.90237	7.49382e+06	0.0951377		5.61775	3.83269	11549.4	247.897	7.49382e+06	0.0991995		1.8577	4.85577
3.82376	3.20066	2995.6	10.7736	7.54378e+06	0.0957405		3.75478	3.83543	11342.3	252.432	7.54378e+06	0.0998266		2.18042	4.69087
4.52356	3.20385	2947.58	11.7266	7.59373e+06	0.0963429		3.8883	3.83817	11115	257.018	7.59373e+06	0.100453		1.94862	4.90218
3.50448	3.20703	2895.16	12.7686	7.64368e+06	0.0969449		3.97792	3.84091	10868.9	261.657	7.64368e+06	0.101079		1.90419	4.88156
3.46708	3.21022	2838.62	13.9077	7.69363e+06	0.0975465		3.64145	3.84365	10605.3	266.346	7.69363e+06	0.101705		1.8577	4.72664
3.63342	3.2134	2778.23	15.1525	7.74359e+06	0.0981477		3.82376	3.84639	10326	271.087	7.74359e+06	0.102331		2.24707	4.84622
3.96642	3.21659	2714.28	16.5121	7.79354e+06	0.0987485		3.68833	3.84913	10032.4	275.879	7.79354e+06	0.102956		2.07128	4.92903
3.25579	3.21977	2647.08	17.9966	7.84349e+06	0.0993489		5.22823	3.85187	9726.22	280.721	7.84349e+06	0.10358		2.03196	4.83415
3.71841	3.22296	2576.95	19.6166	7.89344e+06	0.0999488		3.81707	3.85461	9409.14	285.613	7.89344e+06	0.104204		3.31295	4.93781
3.69593	3.22615	2504.21	21.3837	7.9434e+06	0.100548		3.67295	3.85735	9082.83	290.555	7.9434e+06	0.104828		2.03196	4.8244
3.60892	3.22933	2429.19	23.3102	7.99335e+06	0.101148		3.86939	3.86008	8749.01	295.547	7.99335e+06	0.105451		2.03196	4.85101
3.32399	3.23252	2352.22	25.4093	8.0433e+06	0.101746		3.8883	3.86282	8409.36	300.588	8.0433e+06	0.106074		2.03196	4.95517
3.42826	3.2357	2273.64	27.6953	8.09325e+06	0.102345		3.69593	3.86556	8065.53	305.677	8.09325e+06	0.106696		2.3395	4.77928
3.62533	3.23889	2193.77	30.1833	8.14321e+06	0.102943		4.07063	3.8683	7719.14	310.815	8.14321e+06	0.107318		2.24707	4.87225
5.39377	3.24207	2112.94	32.8896	8.19316e+06	0.10354		3.83702	3.87104	7371.76	316.001	8.19316e+06	0.107939		2.30966	4.91345
4.60003	3.24526	2031.46	35.8316	8.24311e+06	0.104138		3.73311	3.87378	7024.89	321.235	8.24311e+06	0.10856		2.109	4.82685
3.64145	3.24844	1949.65	39.0275	8.29306e+06	0.104734		3.65731	3.87652	6679.96	326.515	8.29306e+06	0.109181		2.2143	4.78694
3.57532	3.25163	1867.8	42.4973	8.34302e+06	0.105331		3.71841	3.87926	6338.32	331.842	8.34302e+06	0.109801		2.07128	4.83415
3.7476	3.25481	1786.21	46.2617	8.39297e+06	0.105927		3.68067	3.882	6001.24	337.215	8.39297e+06	0.110421		2.07128	4.91793
3.72579	3.258	1705.13	50.3431	8.44292e+06	0.106522		3.69593	3.88474	5669.88	342.633	8.44292e+06	0.11104		2.14535	4.75855
3.73311	3.26118	1624.84	54.7651	8.49287e+06	0.107118		3.68833	3.88748	5345.31	348.096	8.49287e+06	0.111659		2.47671	4.98483
4.04424	3.26437	1545.57	59.5527	8.54283e+06	0.107712		3.67295	3.89022	5028.49	353.602	8.54283e+06	0.112277		2.18042	4.7844
3.77597	3.26755	1467.55	64.7324	8.59278e+06	0.108307		3.78294	3.89296	4720.29	359.153	8.59278e+06	0.112895		2.30966	4.85814
3.27903	3.27074	1390.99	70.3322	8.64273e+06	0.108901		3.72579	3.8957	4421.47	364.746	8.64273e+06	0.113513		2.2143	4.77156
4.98483	3.27392	1316.08	76.3819	8.69268e+06	0.109495		3.68833	3.89844	4132.66	370.381	8.69268e+06	0.11413		2.07128	4.82195
3.65731	3.27711	1242.99	82.9125	8.74264e+06	0.110088		3.79675	3.90117	3854.42	376.057	8.74264e+06	0.114746		2.18042	4.86992
3.93112	3.28029	1171.86	89.957	8.79259e+06	0.110681		3.67295	3.90391	3587.19	381.774	8.79259e+06	0.115363		2.18042	4.87459
5.21836	3.28348	1102.84	97.5501	8.84254e+06	0.111273		3.64145	3.90665	3331.32	387.531	8.84254e+06	0.115979		2.27891	4.82685
4.32657	3.28666	1036.03	105.728	8.89249e+06	0.111865		3.7619	3.90939	3087.06	393.327	8.89249e+06	0.116594		2.3395	4.92681
3.16985	3.28985	971.541	114.529	8.94245e+06	0.112457		4.4299	3.91213	2854.56	399.16	8.94245e+06	0.117209		1.99116	4.88156
3.60892	3.29303	909.442	123.993	8.9924e+06	0.113048		3.72579	3.91487	2633.9	405.032	8.9924e+06	0.117824		2.14535	4.93343
5.64509	3.29622	849.798	134.163	9.04235e+06	0.113639		3.68067	3.91761	2425.07	410.939	9.04235e+06	0.118438		2.78341	4.87225
3.64941	3.2994	792.651	145.081	9.0923e+06	0.114229		3.76896	3.92035	2228.01	416.882	9.0923e+06	0.119051		2.03196	4.85339
5.10099	3.30259	738.031	156.793	9.14226e+06	0.114819		4.40784	3.92309	2042.56	422.86	9.14226e+06	0.119665		2.30966	4.80959
3.7476	3.30577	685.952	169.347	9.19221e+06	0.115409		3.68067	3.92583	1868.53	428.871	9.19221e+06	0.120277		2.07128	4.87225
4.06015	3.30896	636.412	182.793	9.24216e+06	0.115998		4.1014	3.92857	1705.66	434.915	9.24216e+06	0.12089		1.99116	4.84861
3.67295	3.31214	589.399	197.181	9.29211e+06	0.116587		3.65731	3.93131	1553.63	440.99	9.29211e+06	0.121502		2.03196	4.839
4.94219	3.31533	544.887	212.566	9.34207e+06	0.117176		5.50149	3.93405	1412.12	447.096	9.34207e+06	0.122113		2.14535	4.86757
3.74038	3.31852	502.84	229.001	9.39202e+06	0.117764		3.78986	3.93679	1280.74	453.231	9.39202e+06	0.122725		3.24396	4.98483
3.63342	3.3217	463.212	246.546	9.44197e+06	0.118352		3.80357	3.93952	1159.09	459.394	9.44197e+06	0.123335		2.2143	4.70201
5.22166	3.32489	425.947	265.257	9.49192e+06	0.118939		3.70347	3.94226	1046.74	465.585	9.49192e+06	0.123946		2.07128	4.86522
3.60892	3.32807	390.982	285.197	9.54188e+06	0.119526		3.71841	3.945	943.245	471.802	9.54188e+06	0.124555		2.36847	4.85814
4.9246	3.33126	358.249	306.426	9.59183e+06	0.120113		3.63342	3.94774	848.161	478.044	9.59183e+06	0.125165		3.89453	4.82929
3.57532	3.33444	327.672	329.01	9.64178e+06	0.120699		5.28856	3.95048	761.023	484.31	9.64178e+06	0.125774		1.99116	4.79707
3.68833	3.33763	299.171	353.014	9.69173e+06	0.121284		3.81034	3.95322	681.371	490.598	9.69173e+06	0.126382		1.80894	4.80959
3.71098	3.34081	272.663	378.505	9.74169e+06	0.12187		5.87361	3.95596	608.745	496.907	9.74169e+06	0.126991		2.14535	4.81702
4.46912	3.344	248.061	405.552	9.79164e+06	0.122455		3.65731	3.9587	542.693	503.237	9.79164e+06	0.127598		1.94862	4.76897
4.78694	3.34718	225.277	434.223	9.84159e+06	0.123039		4.39287	3.96144	482.768	509.585	9.84159e+06	0.128206		2.03196	4.85101
4.51358	3.35037	204.222	464.591	9.89154e+06	0.123624		3.66515	3.96418	428.537	515.95	9.89154e+06	0.128813		2.9075	4.93562
4.33059	3.35355	184.805	496.726	9.9415e+06	0.124207		3.81034	3.96692	379.581	522.332	9.9415e+06	0.129419		1.99116	4.79201
3.53164	3.35674	166.936	530.702	9.99145e+06	0.124791		3.58382	3.96966	335.496	528.728	9.99145e+06	0.130025		1.99116	4.78694
3.16985	3.35992	150.527	566.591	1.00414e+07	0.125374		3.85008	3.9724	295.894	535.138	1.00414e+07	0.130631		2.07128	4.79958
3.68067	3.36311	135.489	604.467	1.00914e+07	0.125957		4.06015	3.97514	260.406	541.56	1.00914e+07	0.131236		2.03196	4.88848
3.64941	3.36629	121.736	644.404	1.01413e+07	0.126539		3.74038	3.97787	228.682	547.992	1.01413e+07	0.131841		2.07128	4.88618
3.66515	3.36948	109.185	686.476	1.01913e+07	0.127121		3.66515	3.98061	200.391	554.433	1.01913e+07	0.132445		2.39662	4.7844
4.43354	3.37266	97.7529	730.756	1.02412e+07	0.127702		3.88204	3.98335	175.224	560.882	1.02412e+07	0.133049		2.03196	4.79707
3.7619	3.37585	87.3622	777.317	1.02912e+07	0.128283		3.74038	3.98609	152.887	567.338	1.02912e+07	0.133653		2.14535	4.78694
3.59226	3.37903	77.9371	826.232	1.03411e+07	0.128864		3.65731	3.98883	133.112	573.797	1.03411e+07	0.134256		1.90419	4.87225
3.71098	3.38222	69.405	877.572	1.03911e+07	0.129444		3.78294	3.99157	115.646	580.26	1.03911e+07	0.134858		1.8577	4.85814
3.1172	3.3854	61.6969	931.407	1.0441e+07	0.130024		3.67295	3.99431	100.255	586.725	1.0441e+07	0.135461		1.90419	4.74538
4.59696	3.38859	54.7472	987.804	1.0491e+07	0.130604		3.72579	3.99705	86.7262	593.189	1.0491e+07	0.136062		1.90419	4.85101
3.54933	3.39177	48.4939	1046.83	1.05409e+07	0.131183		3.68833	3.99979	74.8618	599.652	1.05409e+07	0.136664		1.94862	4.88156
3.19516	3.39496	42.8784	1108.55	1.05909e+07	0.131762		3.64941	4.00253	64.4817	606.112	1.05909e+07	0.137265		1.90419	4.83172
3.49526	3.39814	37.8456	1173.03	1.06408e+07	0.13234		3.72579	4.00527	55.4215	612.568	1.06408e+07	0.137865		2.3395	4.89535
4.84141	3.40133	33.3441	1240.31	1.06908e+07	0.132918		3.81707	4.00801	47.5321	619.017	1.06908e+07	0.138466		3.39809	4.77928
4.88848	3.40452	29.3257	1310.47	1.07407e+07	0.133496		3.94304	4.01075	40.6782	625.458	1.07407e+07	0.139065		1.90419	4.84861
3.67295	3.4077	25.7457	1383.54	1.07907e+07	0.134073		3.78986	4.01349	34.7378	631.889	1.07907e+07	0.139665		3.39809	4.84141
3.93112	3.41089	22.5624	1459.58	1.08406e+07	0.13465		4.25121	4.01623	29.6012	638.31	1.08406e+07	0.140264		2.03196	4.83415
3.33492	3.41407	19.7376	1538.63	1.08906e+07	0.135226		3.66515	4.01896	25.1699	644.717	1.08906e+07	0.140862		2.18042	4.89535
3.77597	3.41726	17.2357	1620.73	1.09405e+07	0.135803		4.34256	4.0217	21.356	651.11	1.09405e+07	0.14146		3.56671	4.95302
3.63342	3.42044	15.0241	1705.9	1.09905e+07	0.136378		3.64941	4.02444	18.0811	657.486	1.09905e+07	0.142058		1.99116	4.88618
3.76896	3.42363	13.073	1794.18	1.10405e+07	0.136954		3.74038	4.02718	15.2755	663.845	1.10405e+07	0.142655		2.07128	4.83415
3.19516	3.42681	11.355	1885.58	1.10904e+07	0.137529		4.12141	4.02992	12.8776	670.184	1.10904e+07	0.143252		2.3395	4.74272
3.20757	3.43	9.84524	1980.13	1.11404e+07	0.138103		3.76896	4.03266	10.8327	676.501	1.11404e+07	0.143848		2.45075	4.84622
3.16985	3.43318	8.52102	2077.82	1.11903e+07	0.138677		3.84357	4.0354	9.093	682.796	1.11903e+07	0.144444		2.3395	4.93562
3.59226	3.43637	7.36178	2178.65	1.12403e+07	0.139251		4.37765	4.03814	7.61628	689.065	1.12403e+07	0.14504		2.89065	4.90896
3.77597	3.43955	6.34892	2282.63	1.12902e+07	0.139824		4.53016	4.04088	6.36568	695.308	1.12902e+07	0.145635		2.14535	4.86522
5.09913	3.44274	5.46567	2389.73	1.13402e+07	0.140397		4.73471	4.04362	5.309	701.523	1.13402e+07	0.14623		1.8577	4.79958
5.14641	3.44592	4.69692	2499.93	1.13901e+07	0.14097		3.82376	4.04636	4.41821	707.707	1.13901e+07	0.146824		2.18042	4.86992
3.68067	3.44911	4.02911	2613.21	1.14401e+07	0.141542		3.9548	4.0491	3.66899	713.86	1.14401e+07	0.147418		2.55077	4.82929
4.15068	3.45229	3.45009	2729.5	1.149e+07	0.142114		3.96062	4.05184	3.04028	719.979	1.149e+07	0.148012		1.8577	4.80459
3.35644	3.45548	2.94903	2848.78	1.154e+07	0.142686		3.77597	4.05458	2.51389	726.063	1.154e+07	0.148605		2.14535	4.92238
4.64208	3.45866	2.51624	2970.98	1.15899e+07	0.143257		3.84357	4.05731	2.07417	732.109	1.15899e+07	0.149198		2.07128	4.839
4.15068	3.46185	2.14315	3096.03	1.16399e+07	0.143828		3.81034	4.06005	1.70769	738.117	1.16399e+07	0.14979		2.18042	4.91121
3.20757	3.46503	1.82213	3223.84	1.16898e+07	0.144398		3.69593	4.06279	1.40294	744.084	1.16898e+07	0.150382		2.07128	4.84382
3.60062	3.46822	1.54644	3354.34	1.17398e+07	0.144968		4.15547	4.06553	1.1501	750.009	1.17398e+07	0.150973		2.109	4.91345
3.32399	3.4714	1.31012	3487.43	1.17897e+07	0.145538		3.86298	4.06827	0.940804	755.889	1.17897e+07	0.151564		1.90419	4.78184
4.69367	3.47459	1.10794	3622.99	1.18397e+07	0.146107		4.0061	4.07101	0.767942	761.724	1.18397e+07	0.152155		2.14535	4.87459
3.81707	3.47777	0.935292	3760.91	1.18896e+07	0.146676		3.84357	4.07375	0.625495	767.511	1.18896e+07	0.152745		2.14535	4.88848
5.23962	3.48096	0.788142	3901.06	1.19396e+07	0.147244		4.54323	4.07649	0.508376	773.249	1.19396e+07	0.153335		2.42409	4.84622
3.27903	3.48414	0.662961	4043.3	1.19895e+07	0.147812		3.79675	4.07923	0.412299	778.935	1.19895e+07	0.153924		2.2143	4.82685
3.99491	3.48733	0.55667	4187.47	1.20395e+07	0.14838		3.76896	4.08197	0.333662	784.569	1.20395e+07	0.154513		2.07128	4.79201
3.73311	3.49052	0.466588	4333.43	1.20895e+07	0.148947		4.83658	4.08471	0.269443	790.148	1.20895e+07	0.155102		1.99116	4.81455
3.81707	3.4937	0.390387	4481	1.21394e+07	0.149514		3.82376	4.08745	0.217116	795.671	1.21394e+07	0.15569		2.07128	4.87459
3.54933	3.49689	0.326049	4630	1.21894e+07	0.150081		3.7619	4.09019	0.174576	801.135	1.21894e+07	0.156278		2.47671	4.82195
4.92238	3.50007	0.27183	4780.25	1.22393e+07	0.150647		3.76896	4.09293	0.140069	806.54	1.22393e+07	0.156865		2.36847	4.77156
3.61714	3.50326	0.226224	4931.55	1.22893e+07	0.151213		3.72579	4.09566	0.112142	811.884	1.22893e+07	0.157452		2.2143	4.77156
3.64145	3.50644	0.187934	5083.69	1.23392e+07	0.151778		3.73311	4.0984	0.0895894	817.165	1.23392e+07	0.158039		2.109	4.92016
3.64941	3.50963	0.155846	5236.46	1.23892e+07	0.152343		4.3103	4.10114	0.0714189	822.38	1.23892e+07	0.158625		1.8577	4.91121
4.89307	3.51281	0.129008	5389.63	1.24391e+07	0.152908		3.66515	4.10388	0.0568115	827.53	1.24391e+07	0.15921		1.94862	4.79707
3.49526	3.516	0.106601	5542.98	1.24891e+07	0.153472		3.81034	4.10662	0.0450946	832.611	1.24891e+07	0.159796		1.90419	4.86522
4.41526	3.51918	0.087929	5696.26	1.2539e+07	0.154036		3.81707	4.10936	0.0357174	837.623	1.2539e+07	0.160381		1.94862	4.84141
3.57532	3.52237	0.0723985	5849.25	1.2589e+07	0.1546		3.79675	4.1121	0.0282293	842.564	1.2589e+07	0.160965		2.03196	4.88848
4.68243	3.52555	0.0595049	6001.67	1.26389e+07	0.155163		3.91908	4.11484	0.0222632	847.432	1.26389e+07	0.161549		2.14535	4.81455
4.01163	3.52874	0.0488205	6153.3	1.26889e+07	0.155726		3.64145	4.11758	0.0175203	852.225	1.26889e+07	0.162133		1.99116	4.9616
3.25579	3.53192	0.0399833	6303.85	1.27388e+07	0.156288		3.69593	4.12032	0.0137582	856.943	1.27388e+07	0.162716		1.94862	4.84382
3.77597	3.53511	0.0326874	6453.07	1.27888e+07	0.15685		5.53215	4.12306	0.0107807	861.583	1.27888e+07	0.163299		2.45075	4.839
3.29045	3.53829	0.0266752	6600.7	1.28387e+07	0.157412		3.61714	4.1258	0.00842942	866.145	1.28387e+07	0.163882		2.14535	4.77414
4.53345	3.54148	0.0217301	6746.47	1.28887e+07	0.157973		3.73311	4.12854	0.00657681	870.625	1.28887e+07	0.164464		1.94862	4.76377
3.59226	3.54466	0.0176702	6890.11	1.29386e+07	0.158534		3.72579	4.13128	0.00512034	875.025	1.29386e+07	0.165045		2.07128	4.81207
5.17616	3.54785	0.0143433	7031.34	1.29886e+07	0.159095		3.71098	4.13401	0.00397786	879.34	1.29886e+07	0.165627		2.18042	4.89763
3.58382	3.55103	0.011622	7169.89	1.30386e+07	0.159655		3.81707	4.13675	0.00308365	883.571	1.30386e+07	0.166207		2.24707	4.88156
3.85008	3.55422	0.00940028	7305.51	1.30885e+07	0.160215		3.71841	4.13949	0.00238532	887.716	1.30885e+07	0.166788		2.109	4.81207
3.26748	3.5574	0.00758972	7437.92	1.31385e+07	0.160774		3.61714	4.14223	0.00184118	891.774	1.31385e+07	0.167368		2.2143	4.81702
3.83702	3.56059	0.00611698	7566.85	1.31884e+07	0.161333		4.18377	4.14497	0.00141811	895.742	1.31884e+07	0.167948		2.36847	4.88848
3.93711	3.56377	0.00492124	7692.05	1.32384e+07	0.161892		3.74038	4.14771	0.00108991	899.621	1.32384e+07	0.168527		2.03196	4.80209
3.16985	3.56696	0.00395219	7813.25	1.32883e+07	0.16245		4.53016	4.15045	0.000835868	903.408	1.32883e+07	0.169106		2.109	4.85577
3.29045	3.57014	0.00316831	7930.22	1.33383e+07	0.163008		3.68833	4.15319	0.000639662	907.103	1.33383e+07	0.169684		2.2143	4.85101
3.78986	3.57333	0.00253538	8042.69	1.33882e+07	0.163566		5.02574	4.15593	0.00048846	910.704	1.33882e+07	0.170262		2.14535	4.78694
3.83042	3.57651	0.00202528	8150.45	1.34382e+07	0.164123		3.58382	4.15867	0.000372198	914.209	1.34382e+07	0.17084		2.03196	4.75067
3.65731	3.5797	0.00161493	8253.25	1.34881e+07	0.16468		4.3062	4.16141	0.000283	917.619	1.34881e+07	0.171417		2.109	4.77414
3.73311	3.58289	0.00128543	8350.88	1.35381e+07	0.165236		3.68833	4.16415	0.000214715	920.931	1.35381e+07	0.171994		1.99116	4.85101
3.8883	3.58607	0.00102133	8443.12	1.3588e+07	0.165793		3.65731	4.16689	0.000162557	924.145	1.3588e+07	0.17257		2.14535	4.84861
3.81034	3.58926	0.000810054	8529.78	1.3638e+07	0.166348		3.59226	4.16963	0.000122805	927.26	1.3638e+07	0.173146		2.14535	4.85101
4.41155	3.59244	0.000641338	8610.66	1.36879e+07	0.166904		4.69645	4.17237	9.25746e-05	930.274	1.36879e+07	0.173722		2.109	4.78948
3.81707	3.59563	0.000506857	8685.6	1.37379e+07	0.167459		4.09634	4.1751	6.9636e-05	933.186	1.37379e+07	0.174297		2.18042	4.87924
3.19516	3.59881	0.000399863	8754.41	1.37878e+07	0.168013		3.87573	4.17784	5.22687e-05	935.996	1.37878e+07	0.174872		2.14535	4.77928
3.71841	3.602	0.000314892	8816.96	1.38378e+07	0.168567		3.71841	4.18058	3.91485e-05	938.703	1.38378e+07	0.175446		2.03196	4.77156
4.84622	3.60518	0.000247536	8873.11	1.38877e+07	0.169121		3.69593	4.18332	2.92588e-05	941.306	1.38877e+07	0.17602		2.14535	4.99315
4.22477	3.60837	0.000194242	8922.72	1.39377e+07	0.169675		3.65731	4.18606	2.18204e-05	943.803	1.39377e+07	0.176594		1.80894	4.81702
5.06889	3.61155	0.00015215	8965.7	1.39876e+07	0.170228		3.78986	4.1888	1.62381e-05	946.195	1.39876e+07	0.177167		2.2143	4.839
3.61714	3.61474	0.000118967	9001.95	1.40376e+07	0.170781		4.2022	4.19154	1.20579e-05	948.48	1.40376e+07	0.17774		2.27891	4.94001
3.18259	3.61792	9.2856e-05	9031.38	1.40876e+07	0.171333		3.81707	4.19428	8.93466e-06	950.658	1.40876e+07	0.178312		2.07128	4.72393
3.7619	3.62111	7.23466e-05	9053.95	1.41375e+07	0.171885		3.71098	4.19702	6.60615e-06	952.727	1.41375e+07	0.178884		1.94862	4.89307
3.55806	3.62429	5.62668e-05	9069.6	1.41875e+07	0.172437		3.79675	4.19976	4.874e-06	954.688	1.41875e+07	0.179456		2.18042	4.87459
3.25579	3.62748	4.3683e-05	9078.31	1.42374e+07	0.172988		4.25121	4.2025	3.5883e-06	956.539	1.42374e+07	0.180027		2.72517	4.84622
5.08034	3.63066	3.38532e-05	9080.06	1.42874e+07	0.173539		3.66515	4.20524	2.63608e-06	958.281	1.42874e+07	0.180598		2.07128	4.96373
3.5136	3.63385	2.61886e-05	9074.84	1.43373e+07	0.17409		3.91908	4.20798	1.93238e-06	959.912	1.43373e+07	0.181168		1.99116	4.78948
5.27147	3.63703	2.02232e-05	9062.7	1.43873e+07	0.17464		3.77597	4.21072	1.4135e-06	961.432	1.43873e+07	0.181738		2.50201	4.89078
3.56671	3.64022	1.55889e-05	9043.65	1.44372e+07	0.17519		3.66515	4.21345	1.03172e-06	962.841	1.44372e+07	0.182308		2.14535	4.87225
5.08412	3.6434	1.19952e-05	9017.76	1.44872e+07	0.175739		3.85655	4.21619	7.51443e-07	964.138	1.44872e+07	0.182877		2.2143	4.93781
3.18259	3.64659	9.21349e-06	8985.08	1.45371e+07	0.176288		3.59226	4.21893	5.46129e-07	965.322	1.45371e+07	0.183446		1.94862	4.86522
3.19516	3.64977	7.06428e-06	8945.71	1.45871e+07	0.176837		3.75478	4.22167	3.9606e-07	966.394	1.45871e+07	0.184014		2.07128	4.90218
3.63342	3.65296	5.40676e-06	8899.75	1.4637e+07	0.177385		3.74038	4.22441	2.86611e-07	967.354	1.4637e+07	0.184582		2.14535	4.92238
3.5136	3.65614	4.13079e-06	8847.3	1.4687e+07	0.177933		3.64145	4.22715	2.06963e-07	968.2	1.4687e+07	0.18515		1.94862	4.79201
3.56671	3.65933	3.15032e-06	8788.51	1.47369e+07	0.178481		4.2113	4.22989	1.49127e-07	968.933	1.47369e+07	0.185717		1.90419	4.71303
3.75478	3.66251	2.3983e-06	8723.5	1.47869e+07	0.179028		3.64941	4.23263	1.07223e-07	969.553	1.47869e+07	0.186284		3.41832	4.81455
3.65731	3.6657	1.82254e-06	8652.45	1.48368e+07	0.179575		3.83702	4.23537	7.69277e-08	970.059	1.48368e+07	0.186851		2.2143	4.94001
4.95732	3.66889	1.38254e-06	8575.51	1.48868e+07	0.180122		3.71098	4.23811	5.50739e-08	970.451	1.48868e+07	0.187417		2.18042	4.86522
3.83042	3.67207	1.0469e-06	8492.87	1.49367e+07	0.180668		3.67295	4.24085	3.93436e-08	970.73	1.49367e+07	0.187982		2.07128	4.92903
3.55806	3.67526	7.91329e-07	8404.73	1.49867e+07	0.181214		4.57519	4.24359	2.80459e-08	970.895	1.49867e+07	0.188548		2.18042	4.95946
3.16985	3.67844	5.97085e-07	8311.29	1.50367e+07	0.181759		3.68067	4.24633	1.99494e-08	970.946	1.50367e+07	0.189113		1.90419	4.80709
3.25579	3.68163	4.49719e-07	8212.76	1.50866e+07	0.182304		3.70347	4.24907	1.41598e-08	970.884	1.50866e+07	0.189677		2.14535	4.81455
3.66515	3.68481	3.38121e-07	8109.37	1.51366e+07	0.182849		3.83702	4.2518	1.00288e-08	970.709	1.51366e+07	0.190241		2.2143	4.91793
3.38784	3.688	2.53764e-07	8001.35	1.51865e+07	0.183393		3.69593	4.25454	7.08778e-09	970.42	1.51865e+07	0.190805		2.109	4.95517
4.38148	3.69118	1.90114e-07	7888.95	1.52365e+07	0.183937		3.76896	4.25728	4.99845e-09	970.018	1.52365e+07	0.191368		2.07128	4.91569
3.31295	3.69437	1.42175e-07	7772.41	1.52864e+07	0.184481		3.81707	4.26002	3.51744e-09	969.504	1.52864e+07	0.191931		1.90419	4.85339
4.25556	3.69755	1.06135e-07	7651.98	1.53364e+07	0.185024		3.62533	4.26276	2.46993e-09	968.877	1.53364e+07	0.192494		2.03196	4.9067
3.7476	3.70074	7.90898e-08	7527.92	1.53863e+07	0.185567		4.08613	4.2655	1.73065e-09	968.138	1.53863e+07	0.193056		2.2143	4.74802
3.68067	3.70392	5.88313e-08	7400.49	1.54363e+07	0.18611		3.82376	4.26824	1.21004e-09	967.288	1.54363e+07	0.193618		2.109	4.88156
3.70347	3.70711	4.3684e-08	7269.97	1.54862e+07	0.186652		4.66246	4.27098	8.44219e-10	966.326	1.54862e+07	0.194179		1.99116	4.83658
4.71303	3.71029	3.2379e-08	7136.61	1.55362e+07	0.187194		3.69593	4.27372	5.87729e-10	965.253	1.55362e+07	0.19474		1.90419	4.84622
3.54933	3.71348	2.39569e-08	7000.7	1.55861e+07	0.187735		3.66515	4.27646	4.08287e-10	964.07	1.55861e+07	0.195301		2.18042	4.88848
4.57519	3.71666	1.76939e-08	6862.5	1.56361e+07	0.188276		4.02262	4.2792	2.83022e-10	962.778	1.56361e+07	0.195861		2.27891	4.79201
3.56671	3.71985	1.30449e-08	6722.27	1.5686e+07	0.188817		5.13928	4.28194	1.95768e-10	961.376	1.5686e+07	0.196421		1.99116	4.89763
3.61714	3.72303	9.60034e-09	6580.3	1.5736e+07	0.189358		4.24685	4.28468	1.35122e-10	959.866	1.5736e+07	0.19698		1.94862	4.89078
3.61714	3.72622	7.05274e-09	6436.84	1.57859e+07	0.189898		3.78986	4.28742	9.30637e-11	958.247	1.57859e+07	0.197539		1.8577	4.84861
5.24446	3.7294	5.17196e-09	6292.17	1.58359e+07	0.190437		3.64941	4.29015	6.39587e-11	956.522	1.58359e+07	0.198098		2.27891	4.81207
4.08099	3.73259	3.78598e-09	6146.54	1.58858e+07	0.190977		3.77597	4.29289	4.38616e-11	954.69	1.58858e+07	0.198656		2.2143	4.80209
3.7619	3.73577	2.76648e-09	6000.21	1.59358e+07	0.191516		3.71841	4.29563	3.00148e-11	952.753	1.59358e+07	0.199214		1.8577	4.8244
4.96799	3.73896	2.01792e-09	5853.44	1.59857e+07	0.192054		4.10644	4.29837	2.04952e-11	950.711	1.59857e+07	0.199771		2.109	4.989
3.73311	3.74214	1.46928e-09	5706.48	1.60357e+07	0.192592		3.80357	4.30111	1.39649e-11	948.565	1.60357e+07	0.200328		2.45075	4.86992
3.61714	3.74533	1.06791e-09	5559.55	1.60857e+07	0.19313		3.71841	4.30385	9.49481e-12	946.316	1.60857e+07	0.200885		1.8577	4.83415
3.81034	3.74851	7.74798e-10	5412.91	1.61356e+07	0.193668		4.27696	4.30659	6.44172e-12	943.965	1.61356e+07	0.201441		2.03196	4.87924
3.73311	3.7517	5.61137e-10	5266.77	1.61856e+07	0.194205		3.69593	4.30933	4.36098e-12	941.513	1.61856e+07	0.201997		2.07128	4.82929
3.94893	3.75489	4.05672e-10	5121.35	1.62355e+07	0.194742		4.58457	4.31207	2.94599e-12	938.961	1.62355e+07	0.202553		1.90419	4.95732
4.08613	3.75807	2.92758e-10	4976.88	1.62855e+07	0.195278		4.08099	4.31481	1.98585e-12	936.31	1.62855e+07	0.203108		2.30966	4.81948
4.01163	3.76126	2.10895e-10	4833.54	1.63354e+07	0.195814		3.9722	4.31755	1.33575e-12	933.56	1.63354e+07	0.203663		2.2143	4.85814
3.94893	3.76444	1.51653e-10	4691.54	1.63854e+07	0.19635		5.16402	4.32029	8.96546e-13	930.714	1.63854e+07	0.204217		2.6843	4.82685
3.68833	3.76763	1.08859e-10	4551.06	1.64353e+07	0.196885		3.76896	4.32303	6.00461e-13	927.772	1.64353e+07	0.204771		2.30966	4.78184
3.19516	3.77081	7.80011e-11	4412.27	1.64853e+07	0.19742		3.65731	4.32577	4.01295e-13	924.735	1.64853e+07	0.205324		2.03196	4.8605
5.00345	3.774	5.5791e-11	4275.34	1.65352e+07	0.197955		3.67295	4.32851	2.67614e-13	921.606	1.65352e+07	0.205878		2.07128	4.88387
3.8883	3.77718	3.9834e-11	4140.43	1.65852e+07	0.198489		4.13614	4.33124	1.78082e-13	918.383	1.65852e+07	0.206431		2.2143	4.80959
3.45751	3.78037	2.83903e-11	4007.68	1.66351e+07	0.199023		3.60062	4.33398	1.18249e-13	915.07	1.66351e+07	0.206983		2.109	4.89763
3.37749	3.78355	2.01981e-11	3877.23	1.66851e+07	0.199557		3.76896	4.33672	7.835e-14	911.668	1.66851e+07	0.207535		1.90419	4.77414
3.70347	3.78674	1.43443e-11	3749.2	1.6735e+07	0.20009		3.72579	4.33946	5.18022e-14	908.177	1.6735e+07	0.208087		2.95626	4.89078
4.89763	3.78992	1.01689e-11	3623.7	1.6785e+07	0.200623		3.67295	4.3422	3.41762e-14	904.599	1.6785e+07	0.208638		2.03196	4.7844
3.66515	3.79311	7.19605e-12	3500.85	1.68349e+07	0.201156		3.70347	4.34494	2.24991e-14	900.936	1.68349e+07	0.209189		2.27891	4.80209
4.8999	3.79629	5.08324e-12	3380.74	1.68849e+07	0.201688		3.59226	4.34768	1.47799e-14	897.188	1.68849e+07	0.209739		1.8577	4.71576
3.62533	3.79948	3.58438e-12	3263.44	1.69348e+07	0.20222		3.81707	4.35042	9.68827e-15	893.358	1.69348e+07	0.21029		1.94862	4.81702
4.53672	3.80266	2.52297e-12	3149.05	1.69848e+07	0.202751		3.72579	4.35316	6.33704e-15	889.446	1.69848e+07	0.210839		1.99116	4.81702
3.23199	3.80585	1.77271e-12	3037.61	1.70348e+07	0.203282		4.10644	4.3559	4.13611e-15	885.455	1.70348e+07	0.211389		1.99116	5.01769
3.14385	3.80903	1.24334e-12	2929.2	1.70847e+07	0.203813		4.07063	4.35864	2.69379e-15	881.385	1.70847e+07	0.211938		3.23199	4.85814
3.86939	3.81222	8.70495e-13	2823.84	1.71347e+07	0.204343		3.68067	4.36138	1.75066e-15	877.238	1.71347e+07	0.212486		2.07128	4.87692
3.76896	3.8154	6.08373e-13	2721.59	1.71846e+07	0.204873		4.52356	4.36412	1.13529e-15	873.016	1.71846e+07	0.213034		2.03196	4.83415
3.72579	3.81859	4.24423e-13	2622.47	1.72346e+07	0.205403		3.73311	4.36686	7.34644e-16	868.721	1.72346e+07	0.213582		2.36847	4.9246
3.50448	3.82177	2.95567e-13	2526.5	1.72845e+07	0.205932		3.68833	4.36959	4.74366e-16	864.353	1.72845e+07	0.21413		2.109	4.85814
3.67295	3.82496	2.05465e-13	2433.69	1.73345e+07	0.206461		3.71841	4.37233	3.05644e-16	859.915	1.73345e+07	0.214677		2.03196	4.92681
3.72579	3.82814	1.42576e-13	2344.04	1.73844e+07	0.20699		4.71576	4.37507	1.9651e-16	855.408	1.73844e+07	0.215224		1.90419	4.86757
3.78986	3.83133	9.87597e-14	2257.56	1.74344e+07	0.207518		3.7476	4.37781	1.26072e-16	850.833	1.74344e+07	0.21577		2.14535	4.7844
4.4226	3.83451	6.82873e-14	2174.24	1.74843e+07	0.208046		3.76896	4.38055	8.07089e-17	846.193	1.74843e+07	0.216316		1.8577	4.77156
3.62533	3.8377	4.71332e-14	2094.05	1.75343e+07	0.208574		4.09124	4.38329	5.15571e-17	841.488	1.75343e+07	0.216861		1.99116	4.92238
3.67295	3.84088	3.24743e-14	2016.97	1.75842e+07	0.209101		3.82376	4.38603	3.28641e-17	836.722	1.75842e+07	0.217407		1.99116	4.80959
3.69593	3.84407	2.23346e-14	1942.98	1.76342e+07	0.209628		3.81707	4.38877	2.09036e-17	831.894	1.76342e+07	0.217951		2.07128	4.87924
3.26748	3.84726	1.53336e-14	1872.03	1.76841e+07	0.210154		3.75478	4.39151	1.32674e-17	827.008	1.76841e+07	0.218496		2.03196	4.92016
3.31295	3.85044	1.05084e-14	1804.1	1.77341e+07	0.210681		3.65731	4.39425	8.40269e-18	822.065	1.77341e+07	0.21904		2.50201	4.85101
3.7476	3.85363	7.18873e-15	1739.13	1.7784e+07	0.211206		3.71098	4.39699	5.31026e-18	817.066	1.7784e+07	0.219583		1.94862	4.97011
3.19516	3.85681	4.90903e-15	1677.08	1.7834e+07	0.211732		3.68067	4.39973	3.34873e-18	812.013	1.7834e+07	0.220127		2.07128	4.74006
3.81707	3.86	3.3463e-15	1617.88	1.78839e+07	0.212257		3.67295	4.40247	2.10722e-18	806.908	1.78839e+07	0.22067		1.80894	4.91569
3.71841	3.86318	2.27699e-15	1561.5	1.79339e+07	0.212782		4.29377	4.40521	1.32314e-18	801.752	1.79339e+07	0.221212		2.03196	4.87924
3.24396	3.86637	1.54662e-15	1507.86	1.79838e+07	0.213306		3.81034	4.40794	8.29027e-19	796.548	1.79838e+07	0.221754		1.99116	4.9487
3.74038	3.86955	1.04865e-15	1456.9	1.80338e+07	0.21383		5.71386	4.41068	5.18319e-19	791.298	1.80338e+07	0.222296		2.03196	4.8605
3.74038	3.87274	7.0975e-16	1408.56	1.80838e+07	0.214354		3.89453	4.41342	3.23364e-19	786.002	1.80838e+07	0.222837		2.109	4.87692
3.62533	3.87592	4.79519e-16	1362.76	1.81337e+07	0.214877		3.84357	4.41616	2.01304e-19	780.663	1.81337e+07	0.223379		2.03196	4.89307
3.60892	3.87911	3.23394e-16	1319.45	1.81837e+07	0.2154		3.7619	4.4189	1.25049e-19	775.282	1.81837e+07	0.223919		2.52669	4.76116
4.50349	3.88229	2.17713e-16	1278.55	1.82336e+07	0.215923		3.68833	4.42164	7.75125e-20	769.861	1.82336e+07	0.224459		2.36847	4.94001
3.68067	3.88548	1.46307e-16	1239.98	1.82836e+07	0.216445		3.77597	4.42438	4.79436e-20	764.403	1.82836e+07	0.224999		2.18042	4.83658
3.64145	3.88866	9.81453e-17	1203.67	1.83335e+07	0.216967		3.69593	4.42712	2.95907e-20	758.908	1.83335e+07	0.225539		2.07128	4.81702
3.83042	3.89185	6.57205e-17	1169.55	1.83835e+07	0.217489		3.78986	4.42986	1.82241e-20	753.379	1.83835e+07	0.226078		2.14535	4.72664
4.60309	3.89503	4.39297e-17	1137.55	1.84334e+07	0.21801		4.00051	4.4326	1.11997e-20	747.817	1.84334e+07	0.226617		2.03196	4.86757
3.75478	3.89822	2.93117e-17	1107.58	1.84834e+07	0.218531		3.73311	4.43534	6.86796e-21	742.224	1.84834e+07	0.227155		2.07128	4.79201
4.64502	3.9014	1.95232e-17	1079.58	1.85333e+07	0.219052		3.80357	4.43808	4.2026e-21	736.602	1.85333e+07	0.227693		2.57437	4.89078
3.24396	3.90459	1.29804e-17	1053.47	1.85833e+07	0.219572		3.71098	4.44082	2.5661e-21	730.953	1.85833e+07	0.228231		1.99116	4.9246
3.54933	3.90777	8.61488e-18	1029.18	1.86332e+07	0.220092		3.74038	4.44356	1.56349e-21	725.278	1.86332e+07	0.228768		2.18042	4.81455
4.33858	3.91096	5.70738e-18	1006.63	1.86832e+07	0.220612		3.7476	4.4463	9.50568e-22	719.578	1.86832e+07	0.229305		2.9875	4.72393
4.81948	3.91414	3.77443e-18	985.746	1.87331e+07	0.221131		4.36609	4.44903	5.76683e-22	713.857	1.87331e+07	0.229841		2.109	4.80459
3.61714	3.91733	2.49168e-18	966.463	1.87831e+07	0.22165		3.71098	4.45177	3.49106e-22	708.115	1.87831e+07	0.230378		2.24707	4.77671
3.80357	3.92051	1.64194e-18	948.709	1.8833e+07	0.222168		3.64145	4.45451	2.10884e-22	702.355	1.8833e+07	0.230913		2.109	4.71029
3.60892	3.9237	1.08007e-18	932.414	1.8883e+07	0.222686		5.08978	4.45725	1.27115e-22	696.578	1.8883e+07	0.231449		2.03196	4.84622
4.33459	3.92688	7.09202e-19	917.511	1.89329e+07	0.223204		3.69593	4.45999	7.64566e-23	690.785	1.89329e+07	0.231984		2.109	4.85339
3.60892	3.93007	4.64853e-19	903.934	1.89829e+07	0.223722		4.26417	4.46273	4.58881e-23	684.978	1.89829e+07	0.232518		1.94862	4.83658
3.71098	3.93326	3.04149e-19	891.617	1.90329e+07	0.224239		3.67295	4.46547	2.74821e-23	679.16	1.90329e+07	0.233053		1.99116	4.78948
5.07271	3.93644	1.98648e-19	880.499	1.90828e+07	0.224756		3.72579	4.46821	1.64236e-23	673.331	1.90828e+07	0.233587		1.99116	4.81455
4.64794	3.93963	1.29511e-19	870.518	1.91328e+07	0.225272		3.88204	4.47095	9.79379e-24	667.494	1.91328e+07	0.23412		1.99116	4.84861
3.83042	3.94281	8.42863e-20	861.614	1.91827e+07	0.225788		3.7476	4.47369	5.82774e-24	661.65	1.91827e+07	0.234653		1.94862	4.92681
4.39663	3.946	5.47562e-20	853.731	1.92327e+07	0.226304		4.0061	4.47643	3.46031e-24	655.801	1.92327e+07	0.235186		1.94862	4.89535
4.20677	3.94918	3.55087e-20	846.811	1.92826e+07	0.226819		3.68067	4.47917	2.0502e-24	649.947	1.92826e+07	0.235719		2.24707	4.79707
3.71841	3.95237	2.2986e-20	840.802	1.93326e+07	0.227334		4.30208	4.48191	1.21212e-24	644.092	1.93326e+07	0.236251		2.24707	4.82195
3.18259	3.95555	1.48531e-20	835.651	1.93825e+07	0.227849		3.65731	4.48465	7.15086e-25	638.236	1.93825e+07	0.236782		2.07128	4.91793
3.85008	3.95874	9.58072e-21	831.309	1.94325e+07	0.228364		3.60892	4.48738	4.20957e-25	632.382	1.94325e+07	0.237314		2.109	4.85101
3.68833	3.96192	6.16886e-21	827.726	1.94824e+07	0.228878		3.63342	4.49012	2.47277e-25	626.53	1.94824e+07	0.237845		2.07128	4.82195
3.63342	3.96511	3.96495e-21	824.858	1.95324e+07	0.229391		3.7619	4.49286	1.44943e-25	620.682	1.95324e+07	0.238375		2.03196	4.83415
3.87573	3.96829	2.54388e-21	822.659	1.95823e+07	0.229905		3.69593	4.4956	8.47763e-26	614.839	1.95823e+07	0.238905		1.8577	4.84141
3.67295	3.97148	1.62923e-21	821.087	1.96323e+07	0.230418		4.41155	4.49834	4.94787e-26	609.004	1.96323e+07	0.239435		2.14535	4.82195
3.69593	3.97466	1.04158e-21	820.102	1.96822e+07	0.23093		3.84357	4.50108	2.88157e-26	603.178	1.96822e+07	0.239965		2.27891	4.79707
4.83415	3.97785	6.64707e-22	819.664	1.97322e+07	0.231443		4.3062	4.50382	1.67458e-26	597.361	1.97322e+07	0.240494		1.99116	4.79707
3.7476	3.98103	4.23442e-22	819.736	1.97821e+07	0.231955		5.11941	4.50656	9.71065e-27	591.557	1.97821e+07	0.241022		1.94862	4.86757
3.24396	3.98422	2.69267e-22	820.283	1.98321e+07	0.232466		3.79675	4.5093	5.61898e-27	585.765	1.98321e+07	0.241551		2.07128	4.82685
4.69367	3.9874	1.70923e-22	821.272	1.9882e+07	0.232978		3.75478	4.51204	3.24438e-27	579.987	1.9882e+07	0.242079		1.94862	4.87692
3.68067	3.99059	1.08303e-22	822.67	1.9932e+07	0.233489		3.78986	4.51478	1.86927e-27	574.225	1.9932e+07	0.242606		1.99116	4.87459
3.5136	3.99377	6.8503e-23	824.447	1.99819e+07	0.233999		3.84357	4.51752	1.07468e-27	568.481	1.99819e+07	0.243134		2.03196	4.81702
3.52268	3.99696	4.32518e-23	826.574	2.00319e+07	0.23451		3.7476	4.52026	6.16529e-28	562.754	2.00319e+07	0.243661		1.8577	4.75855
3.15696	4.00014	2.72599e-23	829.024	2.00819e+07	0.23502		3.77597	4.523	3.52934e-28	557.048	2.00819e+07	0.244187		2.109	4.81948
3.64145	4.00333	1.71503e-23	831.771	2.01318e+07	0.235529		4.26845	4.52573	2.01604e-28	551.362	2.01318e+07	0.244713		1.94862	4.83658
3.64941	4.00651	1.07707e-23	834.789	2.01818e+07	0.236038		3.74038	4.52847	1.14913e-28	545.699	2.01818e+07	0.245239		2.07128	4.86992
3.65731	4.0097	6.75216e-24	838.057	2.02317e+07	0.236547		3.81034	4.53121	6.53594e-29	540.059	2.02317e+07	0.245764		2.07128	4.92238
3.73311	4.01288	4.2254e-24	841.552	2.02817e+07	0.237056		3.86298	4.53395	3.70947e-29	534.444	2.02817e+07	0.246289		2.14535	4.96587
3.9722	4.01607	2.63948e-24	845.254	2.03316e+07	0.237564		3.83702	4.53669	2.10079e-29	528.855	2.03316e+07	0.246814		2.27891	4.85577
3.44786	4.01926	1.64587e-24	849.142	2.03816e+07	0.238072		3.78986	4.53943	1.18718e-29	523.293	2.03816e+07	0.247338		1.99116	4.89535
5.15701	4.02244	1.02447e-24	853.2	2.04315e+07	0.23858		4.00051	4.54217	6.69454e-30	517.759	2.04315e+07	0.247862		2.14535	4.86992
3.30178	4.02563	6.36546e-25	857.408	2.04815e+07	0.239087		3.73311	4.54491	3.76694e-30	512.255	2.04815e+07	0.248386		2.03196	5.02172
3.40824	4.02881	3.94808e-25	861.752	2.05314e+07	0.239594		3.78294	4.54765	2.11506e-30	506.781	2.05314e+07	0.248909		2.2143	4.84622
3.83042	4.032	2.44437e-25	866.216	2.05814e+07	0.2401		4.01714	4.55039	1.18502e-30	501.338	2.05814e+07	0.249432		2.18042	4.84861
3.77597	4.03518	1.51069e-25	870.786	2.06313e+07	0.240607		3.7619	4.55313	6.62508e-31	495.928	2.06313e+07	0.249955		2.30966	4.88156
4.49331	4.03837	9.31988e-26	875.448	2.06813e+07	0.241113		4.0335	4.55587	3.69593e-31	490.551	2.06813e+07	0.250477		2.30966	4.78694
3.66515	4.04155	5.73945e-26	880.19	2.07312e+07	0.241618		4.2203	4.55861	2.05742e-31	485.209	2.07312e+07	0.250999		1.99116	4.84622
4.26845	4.04474	3.52823e-26	884.999	2.07812e+07	0.242123		3.64941	4.56135	1.14285e-31	479.902	2.07812e+07	0.25152		2.18042	4.76897
3.53164	4.04792	2.16506e-26	889.865	2.08311e+07	0.242628		4.30208	4.56408	6.3346e-32	474.632	2.08311e+07	0.252041		2.14535	4.85814
3.54052	4.05111	1.3262e-26	894.778	2.08811e+07	0.243133		4.59079	4.56682	3.50362e-32	469.399	2.08811e+07	0.252562		1.94862	4.94219
3.79675	4.05429	8.10913e-27	899.727	2.0931e+07	0.243637		3.7476	4.56956	1.93366e-32	464.204	2.0931e+07	0.253082		2.14535	4.94653
3.58382	4.05748	4.94955e-27	904.703	2.0981e+07	0.244141		3.93711	4.5723	1.0649e-32	459.048	2.0981e+07	0.253602		2.30966	4.86992
3.9548	4.06066	3.01566e-27	909.699	2.1031e+07	0.244644		3.73311	4.57504	5.85202e-33	453.932	2.1031e+07	0.254122		2.07128	4.80709
5.54415	4.06385	1.83411e-27	914.706	2.10809e+07	0.245148		3.62533	4.57778	3.20899e-33	448.857	2.10809e+07	0.254641		2.39662	4.91345
3.71098	4.06703	1.11352e-27	919.717	2.11309e+07	0.24565		3.68067	4.58052	1.75588e-33	443.823	2.11309e+07	0.25516		2.03196	4.82929
5.45952	4.07022	6.74826e-28	924.724	2.11808e+07	0.246153		3.64145	4.58326	9.58716e-34	438.831	2.11808e+07	0.255678		1.90419	4.88156
5.3556	4.0734	4.08239e-28	929.722	2.12308e+07	0.246655		4.4299	4.586	5.22336e-34	433.882	2.12308e+07	0.256196		2.03196	4.88848
4.73739	4.07659	2.46526e-28	934.704	2.12807e+07	0.247157		3.70347	4.58874	2.83973e-34	428.977	2.12807e+07	0.256714		1.94862	4.96373
3.61714	4.07977	1.48606e-28	939.664	2.13307e+07	0.247659		3.68833	4.59148	1.54053e-34	424.115	2.13307e+07	0.257232		1.99116	4.79707
4.3062	4.08296	8.94205e-29	944.598	2.13806e+07	0.24816		3.9548	4.59422	8.33926e-35	419.299	2.13806e+07	0.257749		2.07128	4.84382
3.78986	4.08614	5.37111e-29	949.499	2.14306e+07	0.248661		3.69593	4.59696	4.50456e-35	414.528	2.14306e+07	0.258265		3.07579	4.79958
3.72579	4.08933	3.22045e-29	954.365	2.14805e+07	0.249161		3.75478	4.5997	2.42797e-35	409.803	2.14805e+07	0.258782		2.55077	4.94653
3.64145	4.09251	1.92751e-29	959.19	2.15305e+07	0.249661		3.65731	4.60244	1.30587e-35	405.125	2.15305e+07	0.259298		1.99116	4.85577
3.65731	4.0957	1.1516e-29	963.97	2.15804e+07	0.250161		4.68525	4.60517	7.00847e-36	400.494	2.15804e+07	0.259813		2.57437	4.89078
4.92238	4.09888	6.86803e-30	968.702	2.16304e+07	0.250661		3.62533	4.60791	3.7533e-36	395.91	2.16304e+07	0.260329		2.03196	4.85339
3.62533	4.10207	4.08874e-30	973.382	2.16803e+07	0.25116		3.59226	4.61065	2.00571e-36	391.374	2.16803e+07	0.260844		1.90419	4.92903
3.69593	4.10525	2.42981e-30	978.007	2.17303e+07	0.251659		4.79958	4.61339	1.06952e-36	386.888	2.17303e+07	0.261358		1.94862	4.80209
3.57532	4.10844	1.44139e-30	982.573	2.17802e+07	0.252157		4.08099	4.61613	5.69085e-37	382.45	2.17802e+07	0.261872		2.03196	4.81948
3.72579	4.11163	8.5353e-31	987.078	2.18302e+07	0.252655		3.71841	4.61887	3.02156e-37	378.061	2.18302e+07	0.262386		2.14535	4.78948
5.0708	4.11481	5.04523e-31	991.519	2.18801e+07	0.253153		3.77597	4.62161	1.60085e-37	373.722	2.18801e+07	0.2629		2.03196	4.86992
3.72579	4.118	2.97693e-31	995.893	2.19301e+07	0.253651		3.69593	4.62435	8.46324e-38	369.434	2.19301e+07	0.263413		2.36847	4.81455
4.87692	4.12118	1.75341e-31	1000.2	2.198e+07	0.254148		3.7619	4.62709	4.46467e-38	365.195	2.198e+07	0.263926		2.18042	4.76897
4.53672	4.12437	1.03092e-31	1004.43	2.203e+07	0.254645		3.61714	4.62983	2.35021e-38	361.008	2.203e+07	0.264438		2.14535	4.88156
3.26748	4.12755	6.05049e-32	1008.59	2.208e+07	0.255141		3.69593	4.63257	1.2345e-38	356.871	2.208e+07	0.26495		1.99116	4.88618
3.29045	4.13074	3.54473e-32	1012.68	2.21299e+07	0.255638		3.89453	4.63531	6.47056e-39	352.786	2.21299e+07	0.265462		2.03196	4.75593
4.74272	4.13392	2.07301e-32	1016.69	2.21799e+07	0.256134		4.28541	4.63805	3.38422e-39	348.753	2.21799e+07	0.265973		2.2143	4.80459
3.30178	4.13711	1.21017e-32	1020.62	2.22298e+07	0.256629		4.77928	4.64079	1.76621e-39	344.771	2.22298e+07	0.266484		2.52669	4.81948
3.29045	4.14029	7.0521e-33	1024.47	2.22798e+07	0.257124		4.14585	4.64352	9.19793e-40	340.84	2.22798e+07	0.266995		2.30966	4.8605
3.19516	4.14348	4.10219e-33	1028.24	2.23297e+07	0.257619		3.71098	4.64626	4.77975e-40	336.962	2.23297e+07	0.267505		2.24707	4.92238
3.97792	4.14666	2.38199e-33	1031.93	2.23797e+07	0.258114		4.41894	4.649	2.47848e-40	333.137	2.23797e+07	0.268015		1.99116	4.9067
3.64145	4.14985	1.38067e-33	1035.53	2.24296e+07	0.258608		3.83702	4.65174	1.28243e-40	329.363	2.24296e+07	0.268525		2.14535	4.85814
4.80459	4.15303	7.9885e-34	1039.04	2.24796e+07	0.259102		3.63342	4.65448	6.62135e-41	325.642	2.24796e+07	0.269034		2.03196	4.86757
4.81948	4.15622	4.61389e-34	1042.47	2.25295e+07	0.259595		3.65731	4.65722	3.41135e-41	321.973	2.25295e+07	0.269543		2.2143	4.87225
4.0061	4.1594	2.66009e-34	1045.81	2.25795e+07	0.260089		3.63342	4.65996	1.75377e-41	318.357	2.25795e+07	0.270051		2.14535	4.79958
3.68833	4.16259	1.53091e-34	1049.06	2.26294e+07	0.260582		3.98362	4.6627	8.99671e-42	314.793	2.26294e+07	0.270559		3.96062	4.86522
4.07582	4.16577	8.79489e-35	1052.22	2.26794e+07	0.261074		4.83658	4.66544	4.60534e-42	311.282	2.26794e+07	0.271067		2.30966	4.81455
3.79675	4.16896	5.04356e-35	1055.3	2.27293e+07	0.261566		3.67295	4.66818	2.35237e-42	307.824	2.27293e+07	0.271575		1.94862	4.8605
3.69593	4.17214	2.88715e-35	1058.28	2.27793e+07	0.262058		3.74038	4.67092	1.19899e-42	304.418	2.27793e+07	0.272082		4.9616	4.86992
3.70347	4.17533	1.64979e-35	1061.16	2.28292e+07	0.26255		3.85655	4.67366	6.09806e-43	301.064	2.28292e+07	0.272588		1.94862	4.79707
4.99315	4.17851	9.41053e-36	1063.96	2.28792e+07	0.263041		3.85655	4.6764	3.09481e-43	297.763	2.28792e+07	0.273095		2.42409	4.88848
3.61714	4.1817	5.35828e-36	1066.66	2.29291e+07	0.263532		3.70347	4.67914	1.56727e-43	294.514	2.29291e+07	0.273601		2.109	4.79707
4.76638	4.18488	3.04553e-36	1069.27	2.29791e+07	0.264023		5.38402	4.68187	7.91985e-44	291.318	2.29791e+07	0.274106		2.03196	4.79455
4.4299	4.18807	1.72793e-36	1071.78	2.30291e+07	0.264513		3.62533	4.68461	3.99354e-44	288.173	2.30291e+07	0.274612		2.109	4.9487
3.18259	4.19125	9.78625e-37	1074.2	2.3079e+07	0.265003		3.71841	4.68735	2.00939e-44	285.081	2.3079e+07	0.275117		2.07128	4.82195
3.61714	4.19444	5.53264e-37	1076.52	2.3129e+07	0.265493		5.39377	4.69009	1.00888e-44	282.04	2.3129e+07	0.275621		2.109	4.92238
3.53164	4.19763	3.1223e-37	1078.74	2.31789e+07	0.265982		4.98483	4.69283	5.05448e-45	279.051	2.31789e+07	0.276126		1.94862	4.84382
3.97792	4.20081	1.75891e-37	1080.87	2.32289e+07	0.266471		4.31439	4.69557	2.52686e-45	276.113	2.32289e+07	0.27663		2.30966	4.88156
3.64145	4.204	9.89092e-38	1082.91	2.32788e+07	0.26696		3.69593	4.69831	1.26053e-45	273.227	2.32788e+07	0.277133		2.82049	4.81948
3.53164	4.20718	5.5521e-38	1084.85	2.33288e+07	0.267448		3.69593	4.70105	6.27466e-46	270.391	2.33288e+07	0.277636		1.8577	4.80459
3.75478	4.21037	3.11103e-38	1086.69	2.33787e+07	0.267936		3.64941	4.70379	3.11669e-46	267.606	2.33787e+07	0.278139		2.87356	4.81455
3.63342	4.21355	1.74011e-38	1088.43	2.34287e+07	0.268424		3.74038	4.70653	1.54477e-46	264.872	2.34287e+07	0.278642		1.80894	4.8605
3.31295	4.21674	9.71574e-39	1090.08	2.34786e+07	0.268911		4.4226	4.70927	7.64011e-47	262.188	2.34786e+07	0.279144		1.99116	4.78948
3.78294	4.21992	5.41503e-39	1091.63	2.35286e+07	0.269398		4.69923	4.71201	3.77052e-47	259.554	2.35286e+07	0.279646		1.90419	4.81455
3.73311	4.22311	3.01268e-39	1093.08	2.35785e+07	0.269885		3.64941	4.71475	1.85682e-47	256.969	2.35785e+07	0.280147		2.07128	4.82929
3.53164	4.22629	1.67313e-39	1094.44	2.36285e+07	0.270371		3.72579	4.71749	9.12439e-48	254.434	2.36285e+07	0.280648		2.03196	4.79455
3.68067	4.22948	9.27542e-40	1095.7	2.36784e+07	0.270857		3.81034	4.72022	4.47408e-48	251.948	2.36784e+07	0.281149		2.2143	4.9246
3.07579	4.23266	5.1329e-40	1096.87	2.37284e+07	0.271343		3.71098	4.72296	2.18912e-48	249.51	2.37284e+07	0.28165		3.23199	4.93343
3.58382	4.23585	2.83543e-40	1097.94	2.37783e+07	0.271828		3.76896	4.7257	1.06882e-48	247.121	2.37783e+07	0.28215		2.24707	4.83415
3.32399	4.23903	1.56351e-40	1098.91	2.38283e+07	0.272313		3.72579	4.72844	5.20717e-49	244.78	2.38283e+07	0.282649		2.18042	4.87924
3.70347	4.24222	8.60616e-41	1099.78	2.38782e+07	0.272798		3.76896	4.73118	2.53143e-49	242.486	2.38782e+07	0.283149		1.8577	4.8244
3.63342	4.2454	4.72872e-41	1100.57	2.39282e+07	0.273283		3.78294	4.73392	1.228e-49	240.24	2.39282e+07	0.283648		2.03196	4.85339
3.66515	4.24859	2.59361e-41	1101.25	2.39781e+07	0.273767		3.77597	4.73666	5.94421e-50	238.041	2.39781e+07	0.284146		1.94862	4.82929
3.56671	4.25177	1.42001e-41	1101.84	2.40281e+07	0.274251		3.63342	4.7394	2.87116e-50	235.887	2.40281e+07	0.284645		2.18042	4.89078
4.44434	4.25496	7.76075e-42	1102.34	2.40781e+07	0.274734		3.75478	4.74214	1.38384e-50	233.78	2.40781e+07	0.285143		2.27891	4.79707
3.65731	4.25814	4.23392e-42	1102.74	2.4128e+07	0.275217		3.69593	4.74488	6.65552e-51	231.719	2.4128e+07	0.28564		2.14535	4.93781
3.46708	4.26133	2.30573e-42	1103.05	2.4178e+07	0.2757		4.03888	4.74762	3.19406e-51	229.703	2.4178e+07	0.286138		1.90419	4.80709
3.64941	4.26451	1.25343e-42	1103.27	2.42279e+07	0.276183		4.24248	4.75036	1.52958e-51	227.731	2.42279e+07	0.286635		2.03196	4.94001
4.48645	4.2677	6.80169e-43	1103.4	2.42779e+07	0.276665		3.73311	4.7531	7.30912e-52	225.804	2.42779e+07	0.287131		2.07128	4.82195
3.56671	4.27088	3.68435e-43	1103.43	2.43278e+07	0.277147		3.9722	4.75584	3.48518e-52	223.921	2.43278e+07	0.287628		1.94862	4.8605
4.78184	4.27407	1.99219e-43	1103.38	2.43778e+07	0.277628		4.04424	4.75858	1.65825e-52	222.081	2.43778e+07	0.288123		1.90419	4.82195
3.56671	4.27725	1.07529e-43	1103.23	2.44277e+07	0.278109		3.81707	4.76131	7.87305e-53	220.284	2.44277e+07	0.288619		2.14535	4.83658
3.45751	4.28044	5.7936e-44	1103	2.44777e+07	0.27859		3.7619	4.76405	3.72994e-53	218.529	2.44777e+07	0.289114		2.14535	4.84382
4.67677	4.28363	3.11599e-44	1102.67	2.45276e+07	0.279071		3.72579	4.76679	1.7633e-53	216.817	2.45276e+07	0.289609		2.24707	4.88387
3.61714	4.28681	1.6729e-44	1102.26	2.45776e+07	0.279551		3.73311	4.76953	8.31795e-54	215.145	2.45776e+07	0.290104		2.07128	4.85339
3.96062	4.29	8.96544e-45	1101.77	2.46275e+07	0.280031		3.89453	4.77227	3.91537e-54	213.515	2.46275e+07	0.290598		2.14535	4.84861
5.44777	4.29318	4.79621e-45	1101.18	2.46775e+07	0.280511		4.24248	4.77501	1.83906e-54	211.926	2.46775e+07	0.291092		3.33492	4.77928
3.83042	4.29637	2.56124e-45	1100.52	2.47274e+07	0.28099		3.88204	4.77775	8.61955e-55	210.376	2.47274e+07	0.291585		2.55077	4.85339
3.24396	4.29955	1.36531e-45	1099.76	2.47774e+07	0.281469		4.45504	4.78049	4.03125e-55	208.866	2.47774e+07	0.292078		2.03196	4.82685
3.70347	4.30274	7.26499e-46	1098.93	2.48273e+07	0.281948		3.90689	4.78323	1.88131e-55	207.395	2.48273e+07	0.292571		2.2143	4.89078
4.85339	4.30592	3.85893e-46	1098.01	2.48773e+07	0.282426		3.69593	4.78597	8.76088e-56	205.962	2.48773e+07	0.293064		2.14535	4.91121
3.69593	4.30911	2.04609e-46	1097.02	2.49272e+07	0.282904		3.96062	4.78871	4.071e-56	204.567	2.49272e+07	0.293556		2.50201	4.83415
3.81034	4.31229	1.08295e-46	1095.94	2.49772e+07	0.283382		3.71098	4.79145	1.88765e-56	203.21	2.49772e+07	0.294048		2.2143	4.79958
3.24396	4.31548	5.7216e-47	1094.79	2.50272e+07	0.283859		3.71841	4.79419	8.73386e-57	201.89	2.50272e+07	0.294539		1.99116	4.94001
5.49273	4.31866	3.01754e-47	1093.56	2.50771e+07	0.284336		3.81034	4.79693	4.03235e-57	200.606	2.50771e+07	0.29503		2.03196	4.86522
3.85655	4.32185	1.5886e-47	1092.25	2.51271e+07	0.284813		3.80357	4.79966	1.8577e-57	199.358	2.51271e+07	0.295521		1.80894	4.85339
4.2812	4.32503	8.34841e-48	1090.86	2.5177e+07	0.285289		5.09166	4.8024	8.54004e-58	198.145	2.5177e+07	0.296011		1.99116	4.8244
3.67295	4.32822	4.37944e-48	1089.41	2.5227e+07	0.285766		4.95517	4.80514	3.91751e-58	196.967	2.5227e+07	0.296501		2.109	4.84382
3.50448	4.3314	2.29329e-48	1087.88	2.52769e+07	0.286241		3.60062	4.80788	1.79319e-58	195.823	2.52769e+07	0.296991		2.3395	4.87225
3.69593	4.33459	1.19874e-48	1086.28	2.53269e+07	0.286717		4.13125	4.81062	8.19046e-59	194.713	2.53269e+07	0.29748		2.03196	4.85101
4.87924	4.33777	6.25487e-49	1084.61	2.53768e+07	0.287192		3.68067	4.81336	3.73299e-59	193.636	2.53768e+07	0.29797		2.109	4.83172
3.59226	4.34096	3.2579e-49	1082.88	2.54268e+07	0.287667		3.79675	4.8161	1.69774e-59	192.592	2.54268e+07	0.298458		1.99116	4.69923
3.57532	4.34414	1.69388e-49	1081.07	2.54767e+07	0.288141		3.7476	4.81884	7.70464e-60	191.58	2.54767e+07	0.298947		2.52669	4.8605
3.7476	4.34733	8.79131e-50	1079.2	2.55267e+07	0.288616		3.67295	4.82158	3.48899e-60	190.599	2.55267e+07	0.299435		2.14535	4.91345
5.27616	4.35051	4.55461e-50	1077.27	2.55766e+07	0.28909		3.68067	4.82432	1.57657e-60	189.65	2.55766e+07	0.299922		2.109	4.89307
4.25121	4.3537	2.35546e-50	1075.27	2.56266e+07	0.289563		3.65731	4.82706	7.10872e-61	188.731	2.56266e+07	0.30041		1.99116	4.85339
3.72579	4.35688	1.21598e-50	1073.22	2.56765e+07	0.290036		3.71098	4.8298	3.19843e-61	187.842	2.56765e+07	0.300897		2.30966	4.76638
3.7619	4.36007	6.26615e-51	1071.1	2.57265e+07	0.290509		4.86522	4.83254	1.43598e-61	186.982	2.57265e+07	0.301383		2.2143	4.84141
3.81034	4.36325	3.22332e-51	1068.93	2.57764e+07	0.290982		4.10644	4.83528	6.43317e-62	186.151	2.57764e+07	0.30187		2.55077	4.90896
3.93711	4.36644	1.65513e-51	1066.7	2.58264e+07	0.291454		3.67295	4.83801	2.87587e-62	185.349	2.58264e+07	0.302356		2.27891	4.84141
4.23367	4.36962	8.4837e-52	1064.41	2.58763e+07	0.291926		3.72579	4.84075	1.28286e-62	184.575	2.58763e+07	0.302841		1.99116	4.73202
3.89453	4.37281	4.34076e-52	1062.08	2.59263e+07	0.292398		4.60615	4.84349	5.71024e-63	183.827	2.59263e+07	0.303327		3.23199	4.85577
3.68833	4.376	2.21704e-52	1059.69	2.59762e+07	0.292869		3.80357	4.84623	2.53627e-63	183.107	2.59762e+07	0.303812		2.07128	4.88618
3.87573	4.37918	1.13033e-52	1057.25	2.60262e+07	0.293341		5.29929	4.84897	1.1241e-63	182.413	2.60262e+07	0.304296		1.94862	4.86992
3.57532	4.38237	5.75261e-53	1054.76	2.60762e+07	0.293811		3.86298	4.85171	4.9714e-64	181.745	2.60762e+07	0.304781		2.03196	4.80209
4.23808	4.38555	2.92247e-53	1052.22	2.61261e+07	0.294282		5.30081	4.85445	2.19391e-64	181.101	2.61261e+07	0.305265		2.07128	4.86992
3.71841	4.38874	1.48204e-53	1049.65	2.61761e+07	0.294752		3.67295	4.85719	9.66107e-65	180.483	2.61761e+07	0.305748		1.99116	4.84141
3.48597	4.39192	7.50237e-54	1047.02	2.6226e+07	0.295222		3.66515	4.85993	4.2452e-65	179.888	2.6226e+07	0.306232		3.50448	4.88618
4.22477	4.39511	3.79108e-54	1044.36	2.6276e+07	0.295691		4.31846	4.86267	1.86139e-65	179.318	2.6276e+07	0.306715		2.27891	4.91569
3.59226	4.39829	1.91228e-54	1041.65	2.63259e+07	0.29616		3.913	4.86541	8.14407e-66	178.77	2.63259e+07	0.307197		2.03196	4.86757
3.74038	4.40148	9.62871e-55	1038.91	2.63759e+07	0.296629		3.68067	4.86815	3.55559e-66	178.245	2.63759e+07	0.307679		2.2143	4.85339
4.27696	4.40466	4.83961e-55	1036.13	2.64258e+07	0.297098		3.76896	4.87089	1.54899e-66	177.742	2.64258e+07	0.308161		2.14535	4.90896
3.61714	4.40785	2.42817e-55	1033.32	2.64758e+07	0.297566		3.72579	4.87363	6.73368e-67	177.261	2.64758e+07	0.308643		2.18042	4.89307
3.56671	4.41103	1.21611e-55	1030.47	2.65257e+07	0.298034		3.67295	4.87637	2.92093e-67	176.801	2.65257e+07	0.309124		1.94862	4.89535
4.38528	4.41422	6.07986e-56	1027.6	2.65757e+07	0.298502		3.9548	4.8791	1.26432e-67	176.362	2.65757e+07	0.309605		1.99116	4.90218
3.54052	4.4174	3.03417e-56	1024.69	2.66256e+07	0.298969		4.2203	4.88184	5.46083e-68	175.943	2.66256e+07	0.310086		2.14535	4.84861
5.20337	4.42059	1.51152e-56	1021.75	2.66756e+07	0.299436		3.70347	4.88458	2.35357e-68	175.543	2.66756e+07	0.310566		2.2143	4.80709
4.53672	4.42377	7.51644e-57	1018.79	2.67255e+07	0.299903		3.70347	4.88732	1.01219e-68	175.163	2.67255e+07	0.311046		2.14535	4.97434
4.33459	4.42696	3.7311e-57	1015.81	2.67755e+07	0.300369		4.00051	4.89006	4.3437e-69	174.801	2.67755e+07	0.311526		2.109	4.8605
3.25579	4.43014	1.8488e-57	1012.8	2.68254e+07	0.300835		3.83042	4.8928	1.86006e-69	174.458	2.68254e+07	0.312005		1.99116	4.88156
3.18259	4.43333	9.14463e-58	1009.77	2.68754e+07	0.301301		4.2022	4.89554	7.94801e-70	174.132	2.68754e+07	0.312484		1.94862	4.88387
3.52268	4.43651	4.51513e-58	1006.72	2.69253e+07	0.301766		3.78294	4.89828	3.38888e-70	173.824	2.69253e+07	0.312963		2.64177	4.81948
3.70347	4.4397	2.22536e-58	1003.66	2.69753e+07	0.302232		3.81034	4.90102	1.44185e-70	173.532	2.69753e+07	0.313441		2.14535	4.87225
3.80357	4.44288	1.09485e-58	1000.58	2.70253e+07	0.302696		4.58145	4.90376	6.12141e-71	173.257	2.70253e+07	0.313919		1.94862	4.87692
3.60892	4.44607	5.37697e-59	997.484	2.70752e+07	0.303161		3.81034	4.9065	2.59327e-71	172.998	2.70752e+07	0.314396		2.109	4.83658
3.16985	4.44925	2.636e-59	994.378	2.71252e+07	0.303625		3.74038	4.90924	1.09625e-71	172.754	2.71252e+07	0.314874		2.07128	4.91569
4.43715	4.45244	1.28997e-59	991.262	2.71751e+07	0.304089		3.73311	4.91198	4.62423e-72	172.526	2.71751e+07	0.315351		2.27891	5.0014
3.59226	4.45562	6.30146e-60	988.137	2.72251e+07	0.304553		3.7619	4.91472	1.94641e-72	172.312	2.72251e+07	0.315827		2.36847	4.86757
3.56671	4.45881	3.07276e-60	985.006	2.7275e+07	0.305016		4.05488	4.91745	8.17515e-73	172.112	2.7275e+07	0.316304		2.03196	4.95517
3.86298	4.462	1.49569e-60	981.869	2.7325e+07	0.305479		4.25987	4.92019	3.42628e-73	171.926	2.7325e+07	0.31678		2.109	4.81455
5.01161	4.46518	7.26741e-61	978.729	2.73749e+07	0.305942		3.90072	4.92293	1.4329e-73	171.753	2.73749e+07	0.317255		1.90419	4.79958
3.65731	4.46837	3.52489e-61	975.587	2.74249e+07	0.306404		3.60062	4.92567	5.97965e-74	171.593	2.74249e+07	0.31773		2.109	4.73202
4.54323	4.47155	1.70662e-61	972.445	2.74748e+07	0.306866		4.5497	4.92841	2.49001e-74	171.446	2.74748e+07	0.318205		1.94862	4.85814
4.34256	4.47474	8.2481e-62	969.305	2.75248e+07	0.307328		3.83042	4.93115	1.03465e-74	171.311	2.75248e+07	0.31868		2.07128	4.84622
3.68067	4.47792	3.97922e-62	966.168	2.75747e+07	0.307789		4.15547	4.93389	4.28994e-75	171.188	2.75747e+07	0.319154		2.2143	4.80459
3.20757	4.48111	1.91632e-62	963.036	2.76247e+07	0.30825		4.33459	4.93663	1.77491e-75	171.075	2.76247e+07	0.319628		2.109	4.83658
4.84861	4.48429	9.2122e-63	959.911	2.76746e+07	0.308711		4.57519	4.93937	7.32766e-76	170.974	2.76746e+07	0.320102		2.03196	4.78694
4.80959	4.48748	4.42064e-63	956.793	2.77246e+07	0.309172		3.81034	4.94211	3.01871e-76	170.884	2.77246e+07	0.320575		2.03196	4.75067
3.56671	4.49066	2.11755e-63	953.686	2.77745e+07	0.309632		3.68067	4.94485	1.24092e-76	170.803	2.77745e+07	0.321048		2.55077	4.87692
3.58382	4.49385	1.01253e-63	950.589	2.78245e+07	0.310092		3.72579	4.94759	5.09017e-77	170.732	2.78245e+07	0.321521		2.70498	4.86522
3.50448	4.49703	4.83291e-64	947.506	2.78744e+07	0.310551		3.75478	4.95033	2.08347e-77	170.671	2.78744e+07	0.321993		2.30966	4.84622
3.64941	4.50022	2.30269e-64	944.437	2.79244e+07	0.311011		3.68833	4.95307	8.50958e-78	170.619	2.79244e+07	0.322465		2.03196	4.87225
3.72579	4.5034	1.09519e-64	941.383	2.79743e+07	0.31147		3.56671	4.9558	3.46813e-78	170.575	2.79743e+07	0.322937		2.07128	4.97434
3.52268	4.50659	5.19957e-65	938.347	2.80243e+07	0.311928		3.89453	4.95854	1.41042e-78	170.54	2.80243e+07	0.323408		1.99116	4.79958
3.78294	4.50977	2.46418e-65	935.33	2.80743e+07	0.312387		3.7476	4.96128	5.72357e-79	170.513	2.80743e+07	0.323879		2.07128	4.84382
4.98065	4.51296	1.16575e-65	932.333	2.81242e+07	0.312845		3.79675	4.96402	2.31767e-79	170.493	2.81242e+07	0.32435		2.109	4.81948
4.47956	4.51614	5.50506e-66	929.357	2.81742e+07	0.313303		3.72579	4.96676	9.36491e-80	170.481	2.81742e+07	0.32482		1.90419	4.94001
3.31295	4.51933	2.59505e-66	926.405	2.82241e+07	0.31376		3.82376	4.9695	3.7759e-80	170.476	2.82241e+07	0.32529		1.99116	4.76638
3.86298	4.52251	1.22111e-66	923.477	2.82741e+07	0.314217		3.84357	4.97224	1.51916e-80	170.477	2.82741e+07	0.32576		2.24707	4.95732
3.64941	4.5257	5.73576e-67	920.574	2.8324e+07	0.314674		3.57532	4.97498	6.09894e-81	170.485	2.8324e+07	0.326229		2.2143	4.93123
3.77597	4.52888	2.68939e-67	917.699	2.8374e+07	0.315131		3.70347	4.97772	2.44326e-81	170.499	2.8374e+07	0.326698		2.07128	4.81207
3.56671	4.53207	1.25876e-67	914.852	2.84239e+07	0.315587		4.01714	4.98046	9.7668e-82	170.519	2.84239e+07	0.327167		2.2143	4.9067
4.59079	4.53525	5.88107e-68	912.035	2.84739e+07	0.316043		3.94304	4.9832	3.89583e-82	170.544	2.84739e+07	0.327635		2.03196	4.79455
3.26748	4.53844	2.74282e-68	909.248	2.85238e+07	0.316498		3.84357	4.98594	1.55065e-82	170.574	2.85238e+07	0.328104		1.90419	4.86522
4.63617	4.54162	1.27692e-68	906.493	2.85738e+07	0.316954		4.16499	4.98868	6.15878e-83	170.609	2.85738e+07	0.328571		1.94862	4.83658
3.37749	4.54481	5.93412e-69	903.772	2.86237e+07	0.317409		3.66515	4.99142	2.44085e-83	170.648	2.86237e+07	0.329039		2.18042	4.79455
3.70347	4.54799	2.75281e-69	901.084	2.86737e+07	0.317864		3.76896	4.99415	9.65281e-84	170.692	2.86737e+07	0.329506		2.2143	4.84382
4.93123	4.55118	1.27474e-69	898.432	2.87236e+07	0.318318		4.04957	4.99689	3.80919e-84	170.739	2.87236e+07	0.329972		2.03196	4.79455
3.50448	4.55437	5.8924e-70	895.817	2.87736e+07	0.318772		3.79675	4.99963	1.49995e-84	170.791	2.87736e+07	0.330439		2.109	4.82685
3.69593	4.55755	2.71888e-70	893.239	2.88235e+07	0.319226		3.98362	5.00237	5.8937e-85	170.846	2.88235e+07	0.330905		1.8577	4.87225
3.91908	4.56074	1.25231e-70	890.699	2.88735e+07	0.319679		3.9722	5.00511	2.31082e-85	170.904	2.88735e+07	0.331371		2.07128	4.81948
3.14385	4.56392	5.75789e-71	888.199	2.89234e+07	0.320133		4.2022	5.00785	9.04084e-86	170.965	2.89234e+07	0.331836		2.30966	4.89535
3.7619	4.56711	2.64265e-71	885.739	2.89734e+07	0.320586		3.7619	5.01059	3.52954e-86	171.028	2.89734e+07	0.332301		2.14535	4.85339
5.62548	4.57029	1.21071e-71	883.321	2.90234e+07	0.321038		4.3062	5.01333	1.37497e-86	171.094	2.90234e+07	0.332766		2.2143	4.88387
3.56671	4.57348	5.53694e-72	880.944	2.90733e+07	0.32149		5.03769	5.01607	5.34484e-87	171.162	2.90733e+07	0.333231		2.07128	4.86757
4.73471	4.57666	2.52769e-72	878.611	2.91233e+07	0.321942		4.78948	5.01881	2.07321e-87	171.232	2.91233e+07	0.333695		2.2143	4.8244
4.48645	4.57985	1.15187e-72	876.321	2.91732e+07	0.322394		3.86298	5.02155	8.02447e-88	171.304	2.91732e+07	0.334159		4.40784	4.95302
4.51692	4.58303	5.23976e-73	874.076	2.92232e+07	0.322846		3.9722	5.02429	3.09925e-88	171.377	2.92232e+07	0.334622		2.18042	4.80959
4.34256	4.58622	2.37927e-73	871.876	2.92731e+07	0.323297		3.79675	5.02703	1.19443e-88	171.452	2.92731e+07	0.335085		2.109	4.77156
3.71098	4.5894	1.07846e-73	869.722	2.93231e+07	0.323747		3.79675	5.02977	4.5934e-89	171.527	2.93231e+07	0.335548		2.36847	4.81702
3.77597	4.59259	4.87965e-74	867.614	2.9373e+07	0.324198		5.02574	5.03251	1.76268e-89	171.604	2.9373e+07	0.336011		2.3395	4.97855
3.68833	4.59577	2.20394e-74	865.554	2.9423e+07	0.324648		4.0061	5.03524	6.74959e-90	171.68	2.9423e+07	0.336473		1.94862	4.89307
3.62533	4.59896	9.9366e-75	863.541	2.94729e+07	0.325098		3.76896	5.03798	2.57898e-90	171.758	2.94729e+07	0.336935		2.03196	4.80209
3.60062	4.60214	4.472e-75	861.577	2.95229e+07	0.325548		3.84357	5.04072	9.83297e-91	171.835	2.95229e+07	0.337397		2.30966	4.81207
4.59388	4.60533	2.00905e-75	859.661	2.95728e+07	0.325997		3.81034	5.04346	3.741e-91	171.913	2.95728e+07	0.337858		2.24707	4.74272
3.66515	4.60851	9.00964e-76	857.794	2.96228e+07	0.326446		4.43715	5.0462	1.42022e-91	171.99	2.96228e+07	0.338319		2.27891	4.89307
3.60892	4.6117	4.0332e-76	855.977	2.96727e+07	0.326895		3.68833	5.04894	5.38011e-92	172.067	2.96727e+07	0.338779		1.94862	4.9246
3.72579	4.61488	1.80226e-76	854.21	2.97227e+07	0.327343		3.70347	5.05168	2.03373e-92	172.143	2.97227e+07	0.33924		2.57437	4.79958
3.1172	4.61807	8.03919e-77	852.494	2.97726e+07	0.327791		3.85655	5.05442	7.67114e-93	172.219	2.97726e+07	0.3397		1.94862	4.79958
3.64145	4.62125	3.57959e-77	850.828	2.98226e+07	0.328239		3.64941	5.05716	2.88731e-93	172.293	2.98226e+07	0.340159		2.07128	4.8605
4.40784	4.62444	1.59104e-77	849.213	2.98725e+07	0.328687		4.22924	5.0599	1.08441e-93	172.367	2.98725e+07	0.340619		2.18042	4.95732
4.64208	4.62762	7.05915e-78	847.648	2.99225e+07	0.329134		4.3062	5.06264	4.06404e-94	172.439	2.99225e+07	0.341078		2.14535	4.80209
3.58382	4.63081	3.12645e-78	846.136	2.99724e+07	0.329581		3.72579	5.06538	1.51981e-94	172.51	2.99724e+07	0.341537		2.2143	4.86992
3.33492	4.63399	1.38222e-78	844.674	3.00224e+07	0.330027		3.91908	5.06812	5.67137e-95	172.579	3.00224e+07	0.341995		2.03196	4.83658
4.67677	4.63718	6.09998e-79	843.265	3.00724e+07	0.330474		3.81034	5.07086	2.1118e-95	172.647	3.00724e+07	0.342453		2.109	4.79201
4.77156	4.64037	2.68724e-79	841.906	3.01223e+07	0.33092		3.77597	5.07359	7.84661e-96	172.713	3.01223e+07	0.342911		2.07128	4.86992
3.56671	4.64355	1.18171e-79	840.6	3.01723e+07	0.331365		3.80357	5.07633	2.90923e-96	172.776	3.01723e+07	0.343368		2.36847	4.84141
3.20757	4.64674	5.18728e-80	839.345	3.02222e+07	0.331811		3.71098	5.07907	1.07632e-96	172.838	3.02222e+07	0.343825		1.99116	4.82195
5.1339	4.64992	2.27298e-80	838.141	3.02722e+07	0.332256		3.71098	5.08181	3.97347e-97	172.897	3.02722e+07	0.344282		3.20757	4.95732
3.72579	4.65311	9.94209e-81	836.989	3.03221e+07	0.332701		3.60892	5.08455	1.46374e-97	172.953	3.03221e+07	0.344739		2.14535	4.97011
3.68067	4.65629	4.34096e-81	835.889	3.03721e+07	0.333145		3.72579	5.08729	5.38053e-98	173.008	3.03721e+07	0.345195		2.14535	4.81948
4.5657	4.65948	1.892e-81	834.839	3.0422e+07	0.33359		3.68833	5.09003	1.97357e-98	173.059	3.0422e+07	0.345651		1.80894	4.83415
3.60892	4.66266	8.23154e-82	833.841	3.0472e+07	0.334033		3.913	5.09277	7.22345e-99	173.107	3.0472e+07	0.346106		2.14535	4.74272
3.23199	4.66585	3.57493e-82	832.893	3.05219e+07	0.334477		3.81034	5.09551	2.63818e-99	173.153	3.05219e+07	0.346561		1.8577	4.84861
4.71576	4.66903	1.54982e-82	831.996	3.05719e+07	0.334921		3.82376	5.09825	9.61455e-100	173.195	3.05719e+07	0.347016		2.27891	4.85339
4.81702	4.67222	6.70687e-83	831.149	3.06218e+07	0.335364		4.72664	5.10099	3.4964e-100	173.235	3.06218e+07	0.347471		2.3395	4.81702
3.68067	4.6754	2.89725e-83	830.352	3.06718e+07	0.335806		3.87573	5.10373	1.26876e-100	173.271	3.06718e+07	0.347925		3.04723	4.93343
4.31846	4.67859	1.24933e-83	829.604	3.07217e+07	0.336249		4.72393	5.10647	4.59411e-101	173.303	3.07217e+07	0.348379		2.03196	4.98065
3.62533	4.68177	5.37767e-84	828.905	3.07717e+07	0.336691		3.93711	5.10921	1.65994e-101	173.332	3.07717e+07	0.348833		2.109	4.80459
5.29318	4.68496	2.31067e-84	828.255	3.08216e+07	0.337133		3.67295	5.11194	5.98477e-102	173.358	3.08216e+07	0.349286		2.24707	4.77928
3.75478	4.68814	9.91078e-85	827.652	3.08716e+07	0.337574		4.38148	5.11468	2.15313e-102	173.379	3.08716e+07	0.349739		2.109	4.79455
3.7619	4.69133	4.2433e-85	827.097	3.09215e+07	0.338016		4.01714	5.11742	7.72961e-103	173.397	3.09215e+07	0.350192		2.07128	4.83658
3.20757	4.69451	1.81354e-85	826.59	3.09715e+07	0.338457		3.76896	5.12016	2.76893e-103	173.411	3.09715e+07	0.350644		2.30966	4.89078
3.57532	4.6977	7.73703e-86	826.128	3.10215e+07	0.338897		3.7476	5.1229	9.89765e-104	173.421	3.10215e+07	0.351096		2.14535	4.85339
5.23638	4.70088	3.29495e-86	825.713	3.10714e+07	0.339338		4.24685	5.12564	3.53036e-104	173.427	3.10714e+07	0.351548		2.72517	4.8999
5.57239	4.70407	1.40071e-86	825.342	3.11214e+07	0.339778		4.50011	5.12838	1.25652e-104	173.428	3.11214e+07	0.351999		1.99116	4.83658
3.81034	4.70725	5.94397e-87	825.016	3.11713e+07	0.340218		4.15547	5.13112	4.46262e-105	173.426	3.11713e+07	0.35245		1.99116	4.95086
5.07462	4.71044	2.51785e-87	824.733	3.12213e+07	0.340657		3.92512	5.13386	1.58152e-105	173.419	3.12213e+07	0.352901		1.99116	4.68525
3.1036	4.71362	1.06465e-87	824.494	3.12712e+07	0.341097		3.75478	5.1366	5.59275e-106	173.407	3.12712e+07	0.353351		1.94862	4.9246
3.20757	4.71681	4.4938e-88	824.296	3.13212e+07	0.341536		3.81707	5.13934	1.97353e-106	173.392	3.13212e+07	0.353802		2.07128	4.8999
3.34572	4.71999	1.89341e-88	824.14	3.13711e+07	0.341974		3.71098	5.14208	6.94906e-107	173.371	3.13711e+07	0.354251		2.30966	4.89307
3.74038	4.72318	7.96348e-89	824.024	3.14211e+07	0.342413		3.75478	5.14482	2.4416e-107	173.346	3.14211e+07	0.354701		1.90419	4.88618
3.64941	4.72637	3.34339e-89	823.948	3.1471e+07	0.342851		3.65731	5.14756	8.56033e-108	173.317	3.1471e+07	0.35515		2.07128	4.85814
3.64145	4.72955	1.40119e-89	823.911	3.1521e+07	0.343288		3.77597	5.15029	2.99483e-108	173.282	3.1521e+07	0.355599		2.18042	4.76638
3.86939	4.73274	5.86182e-90	823.911	3.15709e+07	0.343726		4.75593	5.15303	1.04549e-108	173.243	3.15709e+07	0.356048		1.94862	4.89307
3.54052	4.73592	2.44791e-90	823.948	3.16209e+07	0.344163		3.71098	5.15577	3.64195e-109	173.199	3.16209e+07	0.356496		4.2203	4.86522
4.56252	4.73911	1.02043e-90	824.021	3.16708e+07	0.3446		3.70347	5.15851	1.26594e-109	173.15	3.16708e+07	0.356944		1.94862	4.88848
3.81707	4.74229	4.24617e-91	824.129	3.17208e+07	0.345037		3.63342	5.16125	4.39096e-110	173.096	3.17208e+07	0.357392		2.14535	4.83658
4.11643	4.74548	1.76375e-91	824.271	3.17707e+07	0.345473		3.64941	5.16399	1.51975e-110	173.037	3.17707e+07	0.357839		1.94862	4.77928
3.65731	4.74866	7.31316e-92	824.445	3.18207e+07	0.345909		3.9548	5.16673	5.24868e-111	172.973	3.18207e+07	0.358286		2.03196	4.88618
3.82376	4.75185	3.0269e-92	824.651	3.18706e+07	0.346345		4.55934	5.16947	1.80882e-111	172.904	3.18706e+07	0.358733		2.14535	4.8244
3.59226	4.75503	1.2506e-92	824.888	3.19206e+07	0.34678		4.36997	5.17221	6.22022e-112	172.829	3.19206e+07	0.359179		1.90419	4.86522
4.14585	4.75822	5.15777e-93	825.154	3.19705e+07	0.347215		3.63342	5.17495	2.13443e-112	172.75	3.19705e+07	0.359625		2.14535	4.83172
3.24396	4.7614	2.12341e-93	825.448	3.20205e+07	0.34765		4.16971	5.17769	7.30845e-113	172.665	3.20205e+07	0.360071		2.109	4.8605
3.61714	4.76459	8.72632e-94	825.77	3.20705e+07	0.348085		3.66515	5.18043	2.49709e-113	172.575	3.20705e+07	0.360517		2.109	4.88618
3.70347	4.76777	3.57977e-94	826.117	3.21204e+07	0.348519		3.69593	5.18317	8.51352e-114	172.48	3.21204e+07	0.360962		2.18042	4.91121
3.65731	4.77096	1.4659e-94	826.489	3.21704e+07	0.348953		3.63342	5.18591	2.89634e-114	172.379	3.21704e+07	0.361407		1.80894	4.89078
3.54052	4.77414	5.99213e-95	826.885	3.22203e+07	0.349387		4.52686	5.18865	9.83235e-115	172.273	3.22203e+07	0.361851		2.24707	4.80709
3.62533	4.77733	2.44502e-95	827.303	3.22703e+07	0.34982		3.63342	5.19138	3.33067e-115	172.162	3.22703e+07	0.362295		2.07128	4.83415
3.69593	4.78051	9.95891e-96	827.743	3.23202e+07	0.350253		3.68067	5.19412	1.12582e-115	172.045	3.23202e+07	0.362739		2.30966	4.85339
3.50448	4.7837	4.04917e-96	828.202	3.23702e+07	0.350686		3.7476	5.19686	3.79731e-116	171.923	3.23702e+07	0.363183		2.14535	4.87692
3.21984	4.78688	1.64341e-96	828.679	3.24201e+07	0.351119		3.81034	5.1996	1.27805e-116	171.795	3.24201e+07	0.363626		1.94862	4.84141
3.62533	4.79007	6.65815e-97	829.174	3.24701e+07	0.351551		4.24685	5.20234	4.29226e-117	171.661	3.24701e+07	0.364069		2.109	4.84141
4.71029	4.79325	2.69269e-97	829.685	3.252e+07	0.351983		4.11643	5.20508	1.43843e-117	171.523	3.252e+07	0.364512		1.99116	4.80959
3.61714	4.79644	1.08704e-97	830.21	3.257e+07	0.352415		4.42626	5.20782	4.81017e-118	171.378	3.257e+07	0.364954		2.03196	4.9067
4.64502	4.79962	4.38057e-98	830.749	3.26199e+07	0.352846		4.55934	5.21056	1.60508e-118	171.228	3.26199e+07	0.365396		2.03196	4.79201
3.60062	4.80281	1.76215e-98	831.299	3.26699e+07	0.353277		3.66515	5.2133	5.3444e-119	171.073	3.26699e+07	0.365838		2.03196	4.81702
3.72579	4.80599	7.07587e-99	831.861	3.27198e+07	0.353708		3.71841	5.21604	1.77569e-119	170.912	3.27198e+07	0.36628		2.03196	4.81207
4.00051	4.80918	2.83625e-99	832.431	3.27698e+07	0.354139		3.85008	5.21878	5.88711e-120	170.745	3.27698e+07	0.366721		2.18042	4.81702
3.73311	4.81236	1.13484e-99	833.01	3.28197e+07	0.354569		5.65688	5.22152	1.94761e-120	170.573	3.28197e+07	0.367162		2.2143	4.86757
4.84382	4.81555	4.53262e-100	833.594	3.28697e+07	0.354999		3.71841	5.22426	6.42939e-121	170.395	3.28697e+07	0.367602		2.14535	4.77928
3.54052	4.81874	1.80714e-100	834.185	3.29196e+07	0.355428		4.32252	5.227	2.11789e-121	170.212	3.29196e+07	0.368043		2.14535	4.75593
3.84357	4.82192	7.19218e-101	834.778	3.29696e+07	0.355858		3.97792	5.22973	6.96149e-122	170.023	3.29696e+07	0.368482		2.07128	4.79201
3.60062	4.82511	2.85729e-101	835.375	3.30196e+07	0.356287		4.85101	5.23247	2.28332e-122	169.828	3.30196e+07	0.368922		1.90419	4.90218
3.98928	4.82829	1.13312e-101	835.972	3.30695e+07	0.356716		3.86939	5.23521	7.47306e-123	169.628	3.30695e+07	0.369361		2.42409	4.82195
3.58382	4.83148	4.48562e-102	836.569	3.31195e+07	0.357144		3.71098	5.23795	2.4406e-123	169.422	3.31195e+07	0.3698		2.30966	4.81207
3.74038	4.83466	1.77254e-102	837.164	3.31694e+07	0.357573		3.77597	5.24069	7.95353e-124	169.21	3.31694e+07	0.370239		2.18042	4.75067
3.62533	4.83785	6.99189e-103	837.756	3.32194e+07	0.358001		3.77597	5.24343	2.58636e-124	168.993	3.32194e+07	0.370678		1.99116	4.84861
3.85655	4.84103	2.75309e-103	838.344	3.32693e+07	0.358428		3.69593	5.24617	8.39239e-125	168.77	3.32693e+07	0.371116		2.109	4.89535
3.98362	4.84422	1.08211e-103	838.925	3.33193e+07	0.358856		5.31892	5.24891	2.71736e-125	168.542	3.33193e+07	0.371553		1.94862	4.72393
3.64941	4.8474	4.2457e-104	839.499	3.33692e+07	0.359283		3.71098	5.25165	8.77962e-126	168.308	3.33692e+07	0.371991		1.94862	4.77156
3.62533	4.85059	1.66285e-104	840.065	3.34192e+07	0.35971		3.67295	5.25439	2.83054e-126	168.068	3.34192e+07	0.372428		2.14535	4.87459
3.57532	4.85377	6.50104e-105	840.621	3.34691e+07	0.360136		5.01769	5.25713	9.10606e-127	167.823	3.34691e+07	0.372865		2.07128	4.81948
3.72579	4.85696	2.53711e-105	841.165	3.35191e+07	0.360562		4.34652	5.25987	2.92319e-127	167.572	3.35191e+07	0.373302		2.14535	4.92238
4.37765	4.86014	9.88373e-106	841.696	3.3569e+07	0.360988		4.7844	5.26261	9.36374e-128	167.316	3.3569e+07	0.373738		1.8577	5.00754
3.54052	4.86333	3.84352e-106	842.213	3.3619e+07	0.361414		4.23367	5.26535	2.99301e-128	167.054	3.3619e+07	0.374174		1.80894	4.81948
5.1357	4.86651	1.49198e-106	842.715	3.36689e+07	0.361839		4.03888	5.26808	9.54626e-129	166.786	3.36689e+07	0.374609		2.07128	4.80709
3.70347	4.8697	5.78129e-107	843.199	3.37189e+07	0.362265		4.81948	5.27082	3.03825e-129	166.513	3.37189e+07	0.375045		2.14535	4.82685
3.19516	4.87288	2.2362e-107	843.666	3.37688e+07	0.362689		3.77597	5.27356	9.64897e-130	166.235	3.37688e+07	0.37548		1.94862	4.85814
3.24396	4.87607	8.63424e-108	844.113	3.38188e+07	0.363114		3.68833	5.2763	3.05777e-130	165.951	3.38188e+07	0.375915		2.07128	4.90896
3.68833	4.87925	3.32785e-108	844.539	3.38687e+07	0.363538		4.17442	5.27904	9.66927e-131	165.661	3.38687e+07	0.376349		2.27891	4.92238
3.65731	4.88244	1.28035e-108	844.943	3.39187e+07	0.363962		3.78986	5.28178	3.05105e-131	165.366	3.39187e+07	0.376783		2.14535	4.79201
3.98928	4.88562	4.91723e-109	845.324	3.39686e+07	0.364386		3.83042	5.28452	9.60663e-132	165.066	3.39686e+07	0.377217		2.14535	4.87924
5.43053	4.88881	1.88511e-109	845.68	3.40186e+07	0.364809		3.78986	5.28726	3.01827e-132	164.76	3.40186e+07	0.377651		2.14535	4.87459
3.25579	4.89199	7.21409e-110	846.01	3.40686e+07	0.365233		3.86939	5.29	9.46264e-133	164.449	3.40686e+07	0.378084		2.07128	4.85814
4.51692	4.89518	2.75582e-110	846.312	3.41185e+07	0.365655		3.82376	5.29274	2.96028e-133	164.133	3.41185e+07	0.378517		2.18042	4.85577
5.238	4.89836	1.05087e-110	846.586	3.41685e+07	0.366078		3.90689	5.29548	9.24099e-134	163.811	3.41685e+07	0.378949		1.99116	4.82929
4.44434	4.90155	4.00009e-111	846.831	3.42184e+07	0.3665		3.94304	5.29822	2.87853e-134	163.484	3.42184e+07	0.379382		2.95626	4.80959
3.60062	4.90474	1.51991e-111	847.044	3.42684e+07	0.366922		3.7619	5.30096	8.94724e-135	163.151	3.42684e+07	0.379814		2.03196	4.95086
5.34255	4.90792	5.76491e-112	847.226	3.43183e+07	0.367344		4.01163	5.3037	2.77507e-135	162.813	3.43183e+07	0.380246		2.03196	4.77414
4.22924	4.91111	2.1827e-112	847.374	3.43683e+07	0.367766		4.04424	5.30643	8.58864e-136	162.47	3.43683e+07	0.380677		1.94862	4.8605
3.7476	4.91429	8.24936e-113	847.487	3.44182e+07	0.368187		3.81707	5.30917	2.65241e-136	162.122	3.44182e+07	0.381108		2.9075	4.83415
3.64941	4.91748	3.11224e-113	847.565	3.44682e+07	0.368608		3.78986	5.31191	8.1738e-137	161.769	3.44682e+07	0.381539		2.07128	4.90218
4.3103	4.92066	1.17207e-113	847.607	3.45181e+07	0.369028		3.87573	5.31465	2.51346e-137	161.41	3.45181e+07	0.38197		1.90419	4.88618
3.58382	4.92385	4.40614e-114	847.61	3.45681e+07	0.369449		3.80357	5.31739	7.71237e-138	161.046	3.45681e+07	0.3824		2.27891	4.91569
3.71841	4.92703	1.65344e-114	847.575	3.4618e+07	0.369869		3.75478	5.32013	2.3614e-138	160.678	3.4618e+07	0.38283		2.03196	4.78694
3.20757	4.93022	6.19365e-115	847.5	3.4668e+07	0.370288		3.85008	5.32287	7.21467e-139	160.304	3.4668e+07	0.383259		1.94862	4.92903
3.24396	4.9334	2.31596e-115	847.384	3.47179e+07	0.370708		4.24248	5.32561	2.19953e-139	159.925	3.47179e+07	0.383689		2.27891	4.94001
3.76896	4.93659	8.64451e-116	847.226	3.47679e+07	0.371127		3.83042	5.32835	6.69128e-140	159.541	3.47679e+07	0.384118		2.07128	4.80959
3.93711	4.93977	3.2209e-116	847.025	3.48178e+07	0.371546		3.73311	5.33109	2.03121e-140	159.152	3.48178e+07	0.384547		2.18042	4.96373
3.52268	4.94296	1.19795e-116	846.78	3.48678e+07	0.371965		4.04957	5.33383	6.15272e-141	158.759	3.48678e+07	0.384975		2.109	4.81948
3.24396	4.94614	4.44762e-117	846.49	3.49177e+07	0.372383		3.77597	5.33657	1.85971e-141	158.36	3.49177e+07	0.385403		2.45075	4.89078
3.66515	4.94933	1.64832e-117	846.154	3.49677e+07	0.372801		4.27696	5.33931	5.60905e-142	157.957	3.49677e+07	0.385831		2.18042	4.81702
3.64941	4.95251	6.09793e-118	845.772	3.50177e+07	0.373219		4.24248	5.34205	1.6881e-142	157.548	3.50177e+07	0.386259		1.8577	4.98065
4.59388	4.9557	2.2519e-118	845.342	3.50676e+07	0.373637		4.22924	5.34479	5.06962e-143	157.135	3.50676e+07	0.386686		1.8577	4.85101
3.57532	4.95888	8.30123e-119	844.863	3.51176e+07	0.374054		3.96642	5.34752	1.51921e-143	156.718	3.51176e+07	0.387113		2.109	4.79455
3.62533	4.96207	3.05465e-119	844.336	3.51675e+07	0.374471		3.77597	5.35026	4.54283e-144	156.295	3.51675e+07	0.387539		2.30966	4.74006
3.67295	4.96525	1.12204e-119	843.758	3.52175e+07	0.374888		3.61714	5.353	1.35551e-144	155.868	3.52175e+07	0.387966		2.07128	4.84861
4.34256	4.96844	4.11413e-120	843.13	3.52674e+07	0.375304		5.37699	5.35574	4.03592e-145	155.437	3.52674e+07	0.388392		2.109	4.79201
3.64145	4.97162	1.50583e-120	842.45	3.53174e+07	0.37572		3.67295	5.35848	1.19908e-145	155	3.53174e+07	0.388818		2.18042	4.85101
3.55806	4.97481	5.50174e-121	841.718	3.53673e+07	0.376136		4.08613	5.36122	3.55486e-146	154.559	3.53673e+07	0.389243		2.109	4.86992
3.26748	4.97799	2.00655e-121	840.933	3.54173e+07	0.376552		3.64145	5.36396	1.05163e-146	154.114	3.54173e+07	0.389668		3.69593	4.75593
4.02806	4.98118	7.3051e-122	840.095	3.54672e+07	0.376967		3.62533	5.3667	3.10432e-147	153.665	3.54672e+07	0.390093		2.109	4.78184
3.16985	4.98436	2.65478e-122	839.202	3.55172e+07	0.377382		3.64941	5.36944	9.14404e-148	153.21	3.55172e+07	0.390518		2.03196	4.91121
3.63342	4.98755	9.63067e-123	838.255	3.55671e+07	0.377797		3.71841	5.37218	2.68767e-148	152.752	3.55671e+07	0.390942		2.2143	4.69923
3.56671	4.99074	3.48748e-123	837.252	3.56171e+07	0.378211		3.7619	5.37492	7.88277e-149	152.289	3.56171e+07	0.391366		1.99116	4.88387
3.68067	4.99392	1.26064e-123	836.194	3.5667e+07	0.378626		3.70347	5.37766	2.30701e-149	151.822	3.5667e+07	0.39179		2.14535	5.07843
3.70347	4.99711	4.54882e-124	835.079	3.5717e+07	0.379039		4.94653	5.3804	6.73728e-150	151.351	3.5717e+07	0.392213		1.94862	4.77156
3.56671	5.00029	1.63844e-124	833.907	3.57669e+07	0.379453		4.46211	5.38314	1.9633e-150	150.875	3.57669e+07	0.392636		2.07128	4.88618
4.80959	5.00348	5.89103e-125	832.678	3.58169e+07	0.379867		3.84357	5.38587	5.70893e-151	150.396	3.58169e+07	0.393059		2.27891	4.80959
3.61714	5.00666	2.11435e-125	831.391	3.58668e+07	0.38028		3.63342	5.38861	1.65649e-151	149.912	3.58668e+07	0.393482		3.73311	4.7844
3.73311	5.00985	7.57509e-126	830.045	3.59168e+07	0.380693		3.76896	5.39135	4.79612e-152	149.425	3.59168e+07	0.393904		2.07128	4.90896
3.64145	5.01303	2.7091e-126	828.642	3.59667e+07	0.381105		3.71841	5.39409	1.38566e-152	148.933	3.59667e+07	0.394326		2.109	4.93562
3.61714	5.01622	9.6714e-127	827.179	3.60167e+07	0.381517		3.72579	5.39683	3.99474e-153	148.437	3.60167e+07	0.394747		2.24707	5.00345
3.68833	5.0194	3.44651e-127	825.658	3.60667e+07	0.381929		3.68067	5.39957	1.14918e-153	147.938	3.60667e+07	0.395169		1.94862	4.77671
3.63342	5.02259	1.22601e-127	824.076	3.61166e+07	0.382341		3.83042	5.40231	3.29877e-154	147.435	3.61166e+07	0.39559		2.03196	4.94001
3.62533	5.02577	4.35349e-128	822.436	3.61666e+07	0.382753		3.60892	5.40505	9.44895e-155	146.928	3.61666e+07	0.39601		3.94304	5.01161
3.7619	5.02896	1.54314e-128	820.735	3.62165e+07	0.383164		3.84357	5.40779	2.70073e-155	146.417	3.62165e+07	0.396431		1.94862	4.89078
3.83042	5.03214	5.4601e-129	818.974	3.62665e+07	0.383575		3.68067	5.41053	7.70272e-156	145.902	3.62665e+07	0.396851		1.99116	4.82685
3.46708	5.03533	1.92851e-129	817.153	3.63164e+07	0.383985		4.43354	5.41327	2.19217e-156	145.384	3.63164e+07	0.397271		1.94862	4.85339
3.76896	5.03851	6.79936e-130	815.272	3.63664e+07	0.384396		3.70347	5.41601	6.22542e-157	144.862	3.63664e+07	0.397691		2.27891	4.85101
3.55806	5.0417	2.39299e-130	813.33	3.64163e+07	0.384806		4.22477	5.41875	1.76413e-157	144.337	3.64163e+07	0.39811		1.94862	4.77671
3.53164	5.04488	8.40699e-131	811.328	3.64663e+07	0.385216		3.71098	5.42149	4.98837e-158	143.808	3.64663e+07	0.398529		1.99116	4.86992
3.92512	5.04807	2.94826e-131	809.265	3.65162e+07	0.385625		3.76896	5.42422	1.40751e-158	143.276	3.65162e+07	0.398948		2.18042	4.96587
3.25579	5.05125	1.03209e-131	807.142	3.65662e+07	0.386035		3.64941	5.42696	3.96289e-159	142.74	3.65662e+07	0.399366		2.78341	4.88848
3.67295	5.05444	3.60657e-132	804.958	3.66161e+07	0.386444		3.64941	5.4297	1.11337e-159	142.201	3.66161e+07	0.399784		1.99116	4.85577
3.68833	5.05762	1.25805e-132	802.713	3.66661e+07	0.386852		3.79675	5.43244	3.12126e-160	141.659	3.66661e+07	0.400202		2.07128	4.93781
3.86298	5.06081	4.38055e-133	800.408	3.6716e+07	0.387261		3.82376	5.43518	8.7315e-161	141.114	3.6716e+07	0.400619		2.24707	4.86757
3.69593	5.06399	1.5226e-133	798.043	3.6766e+07	0.387669		3.71098	5.43792	2.43733e-161	140.565	3.6766e+07	0.401037		1.90419	4.87225
3.55806	5.06718	5.28284e-134	795.618	3.68159e+07	0.388077		4.27271	5.44066	6.78897e-162	140.013	3.68159e+07	0.401454		2.27891	4.85339
3.62533	5.07036	1.82968e-134	793.133	3.68659e+07	0.388484		3.67295	5.4434	1.88695e-162	139.458	3.68659e+07	0.40187		2.109	4.83172
3.82376	5.07355	6.32572e-135	790.588	3.69158e+07	0.388892		4.44792	5.44614	5.2334e-163	138.9	3.69158e+07	0.402287		4.07582	4.82685
3.62533	5.07673	2.18309e-135	787.983	3.69658e+07	0.389299		3.78294	5.44888	1.44835e-163	138.34	3.69658e+07	0.402703		2.18042	4.78184
3.74038	5.07992	7.52069e-136	785.319	3.70158e+07	0.389706		3.76896	5.45162	3.9997e-164	137.776	3.70158e+07	0.403119		2.2143	4.87924
3.59226	5.08311	2.58625e-136	782.596	3.70657e+07	0.390112		3.86298	5.45436	1.10217e-164	137.209	3.70657e+07	0.403534		2.14535	4.80459
3.73311	5.08629	8.87789e-137	779.814	3.71157e+07	0.390519		5.60772	5.4571	3.03065e-165	136.64	3.71157e+07	0.403949		1.8577	4.82685
3.74038	5.08948	3.04211e-137	776.974	3.71656e+07	0.390925		3.77597	5.45984	8.31553e-166	136.068	3.71656e+07	0.404364		2.30966	4.91793
3.54933	5.09266	1.04056e-137	774.075	3.72156e+07	0.39133		4.01163	5.46258	2.27672e-166	135.493	3.72156e+07	0.404779		2.109	4.8605
3.61714	5.09585	3.55291e-138	771.119	3.72655e+07	0.391736		3.92512	5.46531	6.22007e-167	134.915	3.72655e+07	0.405193		2.109	4.87459
3.60892	5.09903	1.21096e-138	768.106	3.73155e+07	0.392141		4.50011	5.46805	1.69569e-167	134.335	3.73155e+07	0.405607		2.18042	4.94653
3.25579	5.10222	4.12001e-139	765.036	3.73654e+07	0.392546		3.83042	5.47079	4.6128e-168	133.753	3.73654e+07	0.406021		2.18042	4.839
3.68833	5.1054	1.39925e-139	761.91	3.74154e+07	0.392951		3.79675	5.47353	1.25213e-168	133.168	3.74154e+07	0.406435		2.2143	4.93562
4.53998	5.10859	4.74369e-140	758.727	3.74653e+07	0.393355		3.77597	5.47627	3.39156e-169	132.58	3.74653e+07	0.406848		2.07128	4.8605
3.26748	5.11177	1.60533e-140	755.489	3.75153e+07	0.393759		3.99491	5.47901	9.16676e-170	131.99	3.75153e+07	0.407261		1.90419	4.82929
3.85655	5.11496	5.423e-141	752.197	3.75652e+07	0.394163		3.7476	5.48175	2.47228e-170	131.398	3.75652e+07	0.407673		2.07128	4.79201
3.58382	5.11814	1.82869e-141	748.85	3.76152e+07	0.394567		5.19495	5.48449	6.65345e-171	130.803	3.76152e+07	0.408086		1.99116	4.7844
4.14101	5.12133	6.15556e-142	745.449	3.76651e+07	0.39497		5.10655	5.48723	1.78674e-171	130.207	3.76651e+07	0.408498		2.27891	4.89078
3.18259	5.12451	2.06833e-142	741.995	3.77151e+07	0.395373		3.73311	5.48997	4.78787e-172	129.608	3.77151e+07	0.40891		2.24707	4.86992
3.68833	5.1277	6.93745e-143	738.489	3.7765e+07	0.395776		4.16499	5.49271	1.28023e-172	129.007	3.7765e+07	0.409321		1.94862	4.85339
3.75478	5.13088	2.32276e-143	734.931	3.7815e+07	0.396178		3.71098	5.49545	3.41588e-173	128.404	3.7815e+07	0.409732		2.24707	4.81948
3.66515	5.13407	7.76312e-144	731.321	3.78649e+07	0.396581		3.7619	5.49819	9.09456e-174	127.799	3.78649e+07	0.410143		2.109	4.89535
3.32399	5.13725	2.58997e-144	727.662	3.79149e+07	0.396983		3.68067	5.50093	2.41617e-174	127.192	3.79149e+07	0.410554		1.94862	4.81948
3.23199	5.14044	8.62538e-145	723.952	3.79648e+07	0.397384		3.82376	5.50366	6.40528e-175	126.583	3.79648e+07	0.410964		2.03196	4.85577
3.80357	5.14362	2.8674e-145	720.193	3.80148e+07	0.397786		3.76896	5.5064	1.6944e-175	125.972	3.80148e+07	0.411374		1.99116	4.81207
3.68833	5.14681	9.51534e-146	716.386	3.80648e+07	0.398187		3.74038	5.50914	4.4726e-176	125.36	3.80648e+07	0.411784		2.14535	4.87692
4.88848	5.14999	3.152e-146	712.531	3.81147e+07	0.398588		3.71098	5.51188	1.17807e-176	124.746	3.81147e+07	0.412194		2.30966	4.84861
3.30178	5.15318	1.04226e-146	708.63	3.81647e+07	0.398989		3.87573	5.51462	3.09632e-177	124.13	3.81647e+07	0.412603		2.24707	4.89535
4.55614	5.15636	3.44025e-147	704.682	3.82146e+07	0.399389		3.83702	5.51736	8.12059e-178	123.512	3.82146e+07	0.413012		1.99116	4.91793
4.30208	5.15955	1.13352e-147	700.689	3.82646e+07	0.399789		3.70347	5.5201	2.12518e-178	122.894	3.82646e+07	0.41342		2.18042	4.86757
4.84141	5.16273	3.72818e-148	696.652	3.83145e+07	0.400189		3.7476	5.52284	5.54971e-179	122.273	3.83145e+07	0.413829		2.03196	4.75067
3.65731	5.16592	1.22402e-148	692.571	3.83645e+07	0.400588		3.63342	5.52558	1.44614e-179	121.651	3.83645e+07	0.414237		2.14535	4.80459
3.14385	5.16911	4.01152e-149	688.448	3.84144e+07	0.400988		3.68067	5.52832	3.76025e-180	121.028	3.84144e+07	0.414644		1.90419	4.72393
3.56671	5.17229	1.31237e-149	684.283	3.84644e+07	0.401387		3.81034	5.53106	9.7564e-181	120.403	3.84644e+07	0.415052		2.14535	4.74272
3.91908	5.17548	4.28575e-150	680.077	3.85143e+07	0.401786		4.90218	5.5338	2.52597e-181	119.777	3.85143e+07	0.415459		1.99116	4.83658
3.83702	5.17866	1.39709e-150	675.831	3.85643e+07	0.402184		4.45858	5.53654	6.52579e-182	119.15	3.85643e+07	0.415866		2.109	4.85339
4.84141	5.18185	4.54619e-151	671.546	3.86142e+07	0.402582		3.72579	5.53928	1.6823e-182	118.522	3.86142e+07	0.416273		2.2143	4.89763
3.53164	5.18503	1.47672e-151	667.223	3.86642e+07	0.40298		3.68833	5.54201	4.32754e-183	117.892	3.86642e+07	0.416679		2.14535	4.93343
4.87459	5.18822	4.78822e-152	662.862	3.87141e+07	0.403378		3.60892	5.54475	1.11082e-183	117.261	3.87141e+07	0.417085		2.14535	4.98483
3.64941	5.1914	1.5498e-152	658.466	3.87641e+07	0.403776		3.7619	5.54749	2.84521e-184	116.63	3.87641e+07	0.417491		1.99116	4.95086
5.23475	5.19459	5.00731e-153	654.034	3.8814e+07	0.404173		3.65731	5.55023	7.27193e-185	115.997	3.8814e+07	0.417896		1.99116	4.88848
3.59226	5.19777	1.61495e-153	649.568	3.8864e+07	0.40457		3.85655	5.55297	1.8546e-185	115.364	3.8864e+07	0.418302		2.27891	4.72933
3.60062	5.20096	5.19924e-154	645.068	3.89139e+07	0.404966		3.74038	5.55571	4.71975e-186	114.73	3.89139e+07	0.418707		2.03196	4.85577
4.85339	5.20414	1.67089e-154	640.536	3.89639e+07	0.405363		3.68833	5.55845	1.19854e-186	114.094	3.89639e+07	0.419111		1.99116	4.8605
3.45751	5.20733	5.36019e-155	635.973	3.90139e+07	0.405759		3.64941	5.56119	3.03706e-187	113.458	3.90139e+07	0.419516		1.99116	4.87924
3.20757	5.21051	1.71648e-155	631.379	3.90638e+07	0.406155		4.09634	5.56393	7.67926e-188	112.822	3.90638e+07	0.41992		2.3395	4.76377
5.05535	5.2137	5.48687e-156	626.756	3.91138e+07	0.40655		4.63914	5.56667	1.93754e-188	112.185	3.91138e+07	0.420324		2.07128	4.9067
5.19833	5.21688	1.7508e-156	622.105	3.91637e+07	0.406946		4.16024	5.56941	4.87809e-189	111.547	3.91637e+07	0.420727		2.14535	4.81948
3.56671	5.22007	5.57666e-157	617.427	3.92137e+07	0.407341		4.45148	5.57215	1.2255e-189	110.908	3.92137e+07	0.42113		2.03196	4.80459
3.53164	5.22325	1.77312e-157	612.722	3.92636e+07	0.407736		4.39663	5.57489	3.07217e-190	110.269	3.92636e+07	0.421533		1.90419	4.76116
4.79201	5.22644	5.62766e-158	607.992	3.93136e+07	0.40813		4.25987	5.57763	7.68497e-191	109.63	3.93136e+07	0.421936		2.07128	4.87225
3.66515	5.22962	1.78297e-158	603.238	3.93635e+07	0.408524		4.34256	5.58036	1.91825e-191	108.99	3.93635e+07	0.422339		2.109	4.81702
3.64941	5.23281	5.6388e-159	598.461	3.94135e+07	0.408918		4.60615	5.5831	4.77786e-192	108.35	3.94135e+07	0.422741		2.2143	4.82195
3.64941	5.23599	1.78014e-159	593.662	3.94634e+07	0.409312		4.35047	5.58584	1.18749e-192	107.71	3.94634e+07	0.423142		2.14535	4.93343
3.75478	5.23918	5.60983e-160	588.841	3.95134e+07	0.409706		3.66515	5.58858	2.94503e-193	107.069	3.95134e+07	0.423544		2.14535	4.75067
3.74038	5.24236	1.7647e-160	584.001	3.95633e+07	0.410099		3.69593	5.59132	7.28815e-194	106.428	3.95633e+07	0.423945		2.2143	4.86757
3.68833	5.24555	5.54137e-161	579.142	3.96133e+07	0.410492		3.72579	5.59406	1.79975e-194	105.787	3.96133e+07	0.424346		2.18042	4.81207
3.68833	5.24873	1.73696e-161	574.265	3.96632e+07	0.410885		3.61714	5.5968	4.43477e-195	105.146	3.96632e+07	0.424747		2.07128	4.9616
3.25579	5.25192	5.43487e-162	569.371	3.97132e+07	0.411277		3.66515	5.59954	1.09043e-195	104.505	3.97132e+07	0.425148		1.75751	4.76116
3.7619	5.25511	1.69752e-162	564.462	3.97631e+07	0.411669		4.21581	5.60228	2.6754e-196	103.864	3.97631e+07	0.425548		1.99116	4.87459
4.03888	5.25829	5.29257e-163	559.538	3.98131e+07	0.412061		3.70347	5.60502	6.55008e-197	103.222	3.98131e+07	0.425948		2.07128	4.81207
3.56671	5.26148	1.64719e-163	554.6	3.9863e+07	0.412453		4.01163	5.60776	1.60019e-197	102.581	3.9863e+07	0.426347		4.44076	4.95732
4.41526	5.26466	5.11738e-164	549.65	3.9913e+07	0.412844		4.11643	5.6105	3.90086e-198	101.941	3.9913e+07	0.426747		2.42409	4.88387
4.26417	5.26785	1.587e-164	544.688	3.99629e+07	0.413235		3.68833	5.61324	9.48893e-199	101.3	3.99629e+07	0.427146		1.94862	4.76116
5.21006	5.27103	4.91286e-165	539.716	4.00129e+07	0.413626		3.913	5.61598	2.30324e-199	100.659	4.00129e+07	0.427545		2.18042	4.78694
3.5136	5.27422	1.51816e-165	534.735	4.00629e+07	0.414017		3.83702	5.61872	5.57864e-200	100.019	4.00629e+07	0.427943		1.99116	4.87225
3.96642	5.2774	4.68301e-166	529.745	4.01128e+07	0.414407		4.05488	5.62145	1.34829e-200	99.3792	4.01128e+07	0.428341		1.99116	4.84382
3.59226	5.28059	1.44198e-166	524.747	4.01628e+07	0.414797		4.54323	5.62419	3.25165e-201	98.7397	4.01628e+07	0.428739		2.18042	4.78948
3.71098	5.28377	4.43221e-167	519.744	4.02127e+07	0.415187		3.86939	5.62693	7.82512e-202	98.1006	4.02127e+07	0.429137		2.07128	4.93343
3.93112	5.28696	1.3599e-167	514.735	4.02627e+07	0.415577		4.02262	5.62967	1.87907e-202	97.462	4.02627e+07	0.429534		1.99116	4.81702
3.23199	5.29014	4.16505e-168	509.722	4.03126e+07	0.415966		3.71098	5.63241	4.5026e-203	96.8239	4.03126e+07	0.429931		2.07128	4.74272
4.95732	5.29333	1.27338e-168	504.706	4.03626e+07	0.416355		3.73311	5.63515	1.07659e-203	96.1863	4.03626e+07	0.430328		1.94862	4.88618
4.32657	5.29651	3.8862e-169	499.688	4.04125e+07	0.416744		3.67295	5.63789	2.56862e-204	95.5494	4.04125e+07	0.430725		2.2143	4.82929
4.33459	5.2997	1.1839e-169	494.668	4.04625e+07	0.417133		3.71098	5.64063	6.1153e-205	94.913	4.04625e+07	0.431121		2.18042	4.89078
3.64941	5.30288	3.60026e-170	489.648	4.05124e+07	0.417521		3.63342	5.64337	1.45278e-205	94.2774	4.05124e+07	0.431517		2.109	4.79201
4.36221	5.30607	1.09289e-170	484.629	4.05624e+07	0.417909		3.81034	5.64611	3.4439e-206	93.6425	4.05624e+07	0.431913		2.24707	4.89307
4.19303	5.30925	3.31168e-171	479.612	4.06123e+07	0.418297		3.67295	5.64885	8.14642e-207	93.0084	4.06123e+07	0.432308		2.07128	4.75593
5.37981	5.31244	1.00172e-171	474.598	4.06623e+07	0.418684		3.71098	5.65159	1.92287e-207	92.375	4.06623e+07	0.432704		2.30966	4.85339
3.76896	5.31562	3.02459e-172	469.587	4.07122e+07	0.419072		3.7476	5.65433	4.52895e-208	91.7425	4.07122e+07	0.433099		1.8577	4.85814
3.78294	5.31881	9.11623e-173	464.581	4.07622e+07	0.419459		4.34256	5.65707	1.06442e-208	91.111	4.07622e+07	0.433493		2.2143	4.84622
3.29045	5.32199	2.74277e-173	459.581	4.08121e+07	0.419845		3.68833	5.6598	2.49627e-209	90.4803	4.08121e+07	0.433888		2.45075	4.85339
3.70347	5.32518	8.23741e-174	454.587	4.08621e+07	0.420232		3.68067	5.66254	5.84169e-210	89.8507	4.08621e+07	0.434282		1.75751	4.84622
3.93711	5.32836	2.46955e-174	449.601	4.0912e+07	0.420618		5.32636	5.66528	1.36412e-210	89.222	4.0912e+07	0.434675		2.3395	4.81455
3.68067	5.33155	7.39045e-175	444.623	4.0962e+07	0.421004		4.13125	5.66802	3.17856e-211	88.5944	4.0962e+07	0.435069		2.24707	4.88848
3.78294	5.33473	2.20775e-175	439.655	4.1012e+07	0.42139		3.85008	5.67076	7.39052e-212	87.968	4.1012e+07	0.435462		2.24707	4.91121
3.88204	5.33792	6.58348e-176	434.696	4.10619e+07	0.421775		3.70347	5.6735	1.71469e-212	87.3426	4.10619e+07	0.435855		2.2143	4.91345
3.72579	5.3411	1.95969e-176	429.749	4.11119e+07	0.42216		3.81707	5.67624	3.96975e-213	86.7184	4.11119e+07	0.436248		2.36847	4.85101
4.78184	5.34429	5.82297e-177	424.814	4.11618e+07	0.422545		4.13614	5.67898	9.17079e-214	86.0955	4.11618e+07	0.43664		2.24707	4.93123
3.70347	5.34748	1.72714e-177	419.892	4.12118e+07	0.42293		3.75478	5.68172	2.11405e-214	85.4738	4.12118e+07	0.437033		2.2143	4.85101
3.85655	5.35066	5.11374e-178	414.983	4.12617e+07	0.423314		3.64145	5.68446	4.86286e-215	84.8534	4.12617e+07	0.437425		2.2143	4.84382
3.19516	5.35385	1.51138e-178	410.089	4.13117e+07	0.423699		3.71098	5.6872	1.11618e-215	84.2343	4.13117e+07	0.437816		2.14535	4.82685
3.73311	5.35703	4.459e-179	405.21	4.13616e+07	0.424082		3.68067	5.68994	2.55647e-216	83.6166	4.13616e+07	0.438208		2.14535	4.85101
5.38402	5.36022	1.31318e-179	400.347	4.14116e+07	0.424466		3.83702	5.69268	5.84272e-217	83.0003	4.14116e+07	0.438599		2.27891	4.8605
3.49526	5.3634	3.86047e-180	395.502	4.14615e+07	0.42485		3.69593	5.69542	1.33246e-217	82.3854	4.14615e+07	0.438989		2.109	4.839
3.80357	5.36659	1.13287e-180	390.674	4.15115e+07	0.425233		3.59226	5.69815	3.03222e-218	81.772	4.15115e+07	0.43938		1.94862	4.86992
3.76896	5.36977	3.31855e-181	385.864	4.15614e+07	0.425616		4.53345	5.70089	6.88547e-219	81.1601	4.15614e+07	0.43977		4.11643	4.85814
3.74038	5.37296	9.70378e-182	381.074	4.16114e+07	0.425998		3.67295	5.70363	1.56017e-219	80.5498	4.16114e+07	0.44016		2.03196	4.78694
4.4761	5.37614	2.83244e-182	376.304	4.16613e+07	0.426381		3.73311	5.70637	3.52758e-220	79.941	4.16613e+07	0.44055		2.2143	4.92903
3.31295	5.37933	8.25289e-183	371.554	4.17113e+07	0.426763		4.09634	5.70911	7.95879e-221	79.3338	4.17113e+07	0.440939		2.109	4.86522
3.75478	5.38251	2.40037e-183	366.826	4.17612e+07	0.427145		3.78986	5.71185	1.79178e-221	78.7283	4.17612e+07	0.441329		1.90419	4.86992
3.69593	5.3857	6.96908e-184	362.12	4.18112e+07	0.427526		4.2812	5.71459	4.0252e-222	78.1245	4.18112e+07	0.441718		2.87356	4.91345
3.06161	5.38888	2.01976e-184	357.437	4.18611e+07	0.427908		3.81707	5.71733	9.02311e-223	77.5223	4.18611e+07	0.442106		1.99116	4.91121
3.56671	5.39207	5.84318e-185	352.777	4.19111e+07	0.428289		3.63342	5.72007	2.01833e-223	76.9219	4.19111e+07	0.442495		1.90419	4.98692
3.91908	5.39525	1.68743e-185	348.141	4.1961e+07	0.42867		3.86939	5.72281	4.50498e-224	76.3233	4.1961e+07	0.442883		1.8577	4.80959
4.76897	5.39844	4.86438e-186	343.531	4.2011e+07	0.42905		3.63342	5.72555	1.00337e-224	75.7265	4.2011e+07	0.443271		3.19516	4.80709
3.86298	5.40162	1.39977e-186	338.945	4.2061e+07	0.429431		3.76896	5.72829	2.22994e-225	75.1315	4.2061e+07	0.443658		2.109	4.76116
3.86298	5.40481	4.02078e-187	334.386	4.21109e+07	0.429811		4.85101	5.73103	4.9453e-226	74.5384	4.21109e+07	0.444045		4.80459	4.84861
4.0335	5.40799	1.1529e-187	329.853	4.21609e+07	0.430191		3.69593	5.73377	1.09436e-226	73.9472	4.21609e+07	0.444432		2.109	4.87459
3.7619	5.41118	3.29988e-188	325.347	4.22108e+07	0.43057		4.36997	5.7365	2.41652e-227	73.3579	4.22108e+07	0.444819		2.109	4.9067
3.68067	5.41436	9.42826e-189	320.869	4.22608e+07	0.430949		3.62533	5.73924	5.32462e-228	72.7705	4.22608e+07	0.445206		2.24707	4.74802
5.38261	5.41755	2.689e-189	316.42	4.23107e+07	0.431329		4.04424	5.74198	1.17072e-228	72.1852	4.23107e+07	0.445592		2.07128	4.94219
4.94436	5.42073	7.65555e-190	311.999	4.23607e+07	0.431707		3.78986	5.74472	2.56852e-229	71.6018	4.23607e+07	0.445978		2.83849	4.87459
3.78294	5.42392	2.17564e-190	307.607	4.24106e+07	0.432086		3.7476	5.74746	5.62315e-230	71.0205	4.24106e+07	0.446363		2.27891	4.87692
3.78986	5.4271	6.172e-191	303.245	4.24606e+07	0.432464		3.65731	5.7502	1.22841e-230	70.4413	4.24606e+07	0.446749		2.109	4.80459
3.58382	5.43029	1.74779e-191	298.914	4.25105e+07	0.432842		3.64941	5.75294	2.67775e-231	69.8641	4.25105e+07	0.447134		2.2143	4.83658
3.57532	5.43348	4.9406e-192	294.613	4.25605e+07	0.43322		4.46211	5.75568	5.82459e-232	69.2891	4.25605e+07	0.447519		1.75751	4.89307
3.64941	5.43666	1.39411e-192	290.344	4.26104e+07	0.433598		3.64941	5.75842	1.26423e-232	68.7162	4.26104e+07	0.447904		2.42409	4.89535
3.68067	5.43985	3.9268e-193	286.106	4.26604e+07	0.433975		3.82376	5.76116	2.73813e-233	68.1455	4.26604e+07	0.448288		2.03196	4.94653
3.72579	5.44303	1.1041e-193	281.9	4.27103e+07	0.434352		3.64145	5.7639	5.91761e-234	67.5769	4.27103e+07	0.448672		1.90419	4.78948
3.65731	5.44622	3.09886e-194	277.726	4.27603e+07	0.434729		3.64145	5.76664	1.27616e-234	67.0106	4.27603e+07	0.449056		2.109	4.86287
3.68833	5.4494	8.68205e-195	273.586	4.28102e+07	0.435106		3.83042	5.76938	2.74619e-235	66.4465	4.28102e+07	0.449439		2.03196	5.0014
4.07582	5.45259	2.42812e-195	269.479	4.28602e+07	0.435482		3.90689	5.77212	5.89688e-236	65.8847	4.28602e+07	0.449823		2.14535	4.92903
3.81034	5.45577	6.77864e-196	265.405	4.29101e+07	0.435858		5.33963	5.77486	1.26351e-236	65.3252	4.29101e+07	0.450206		2.03196	4.80709
3.82376	5.45896	1.88904e-196	261.365	4.29601e+07	0.436234		3.68833	5.77759	2.70149e-237	64.768	4.29601e+07	0.450588		2.9875	4.92681
5.14286	5.46214	5.25493e-197	257.36	4.30101e+07	0.436609		4.45504	5.78033	5.7636e-238	64.2131	4.30101e+07	0.450971		2.03196	4.81948
4.99315	5.46533	1.45921e-197	253.389	4.306e+07	0.436985		3.68067	5.78307	1.22701e-238	63.6606	4.306e+07	0.451353		1.99116	4.99934
3.71841	5.46851	4.04479e-198	249.452	4.311e+07	0.43736		3.67295	5.78581	2.60659e-239	63.1104	4.311e+07	0.451735		2.6198	4.79707
3.5136	5.4717	1.11918e-198	245.551	4.31599e+07	0.437735		3.73311	5.78855	5.52535e-240	62.5627	4.31599e+07	0.452117		2.18042	4.83658
3.62533	5.47488	3.09122e-199	241.686	4.32099e+07	0.438109		3.87573	5.79129	1.16873e-240	62.0173	4.32099e+07	0.452498		2.03196	4.81455
3.64941	5.47807	8.52289e-200	237.856	4.32598e+07	0.438483		3.69593	5.79403	2.46681e-241	61.4744	4.32598e+07	0.452879		2.24707	4.77671
3.49526	5.48125	2.34568e-200	234.062	4.33098e+07	0.438857		3.77597	5.79677	5.19543e-242	60.934	4.33098e+07	0.45326		2.03196	4.75593
3.56671	5.48444	6.44433e-201	230.304	4.33597e+07	0.439231		3.71098	5.79951	1.09188e-242	60.396	4.33597e+07	0.453641		2.27891	4.9246
3.25579	5.48762	1.76731e-201	226.582	4.34097e+07	0.439605		3.68067	5.80225	2.28978e-243	59.8606	4.34097e+07	0.454021		1.90419	4.87225
3.63342	5.49081	4.83808e-202	222.897	4.34596e+07	0.439978		3.93711	5.80499	4.79157e-244	59.3276	4.34596e+07	0.454401		2.27891	4.89763
4.66246	5.49399	1.32209e-202	219.248	4.35096e+07	0.440351		4.55934	5.80773	1.00053e-244	58.7972	4.35096e+07	0.454781		1.90419	4.77671
3.57532	5.49718	3.60639e-203	215.637	4.35595e+07	0.440724		3.72579	5.81047	2.08471e-245	58.2693	4.35595e+07	0.45516		2.07128	4.91345
3.94304	5.50036	9.82002e-204	212.062	4.36095e+07	0.441097		3.66515	5.81321	4.33441e-246	57.7439	4.36095e+07	0.45554		2.42409	4.89763
3.68067	5.50355	2.66918e-204	208.524	4.36594e+07	0.441469		3.69593	5.81594	8.99247e-247	57.2212	4.36594e+07	0.455919		2.2143	4.81455
3.66515	5.50673	7.24218e-205	205.024	4.37094e+07	0.441841		3.74038	5.81868	1.86164e-247	56.701	4.37094e+07	0.456297		1.94862	4.80459
3.64941	5.50992	1.9615e-205	201.561	4.37593e+07	0.442213		3.63342	5.82142	3.84571e-248	56.1835	4.37593e+07	0.456676		2.07128	4.74802
4.61525	5.5131	5.30312e-206	198.136	4.38093e+07	0.442585		3.80357	5.82416	7.92728e-249	55.6686	4.38093e+07	0.457054		1.90419	4.79958
3.64145	5.51629	1.4312e-206	194.748	4.38592e+07	0.442956		3.63342	5.8269	1.63057e-249	55.1563	4.38592e+07	0.457432		2.57437	4.78948
3.64145	5.51948	3.85565e-207	191.397	4.39092e+07	0.443327		3.71098	5.82964	3.34671e-250	54.6467	4.39092e+07	0.45781		1.90419	4.79455
4.64208	5.52266	1.03686e-207	188.085	4.39591e+07	0.443698		4.27271	5.83238	6.85432e-251	54.1397	4.39591e+07	0.458187		2.14535	4.89307
4.85814	5.52585	2.78335e-208	184.81	4.40091e+07	0.444068		3.70347	5.83512	1.4008e-251	53.6355	4.40091e+07	0.458565		2.18042	4.88618
3.60062	5.52903	7.45836e-209	181.572	4.40591e+07	0.444439		3.7619	5.83786	2.85664e-252	53.1339	4.40591e+07	0.458941		1.90419	5.02774
4.75331	5.53222	1.99501e-209	178.373	4.4109e+07	0.444809		3.68067	5.8406	5.81299e-253	52.635	4.4109e+07	0.459318		2.24707	4.86522
4.58457	5.5354	5.32686e-210	175.211	4.4159e+07	0.445179		3.7476	5.84334	1.18035e-253	52.1389	4.4159e+07	0.459694		2.14535	4.77156
3.61714	5.53859	1.41979e-210	172.087	4.42089e+07	0.445548		4.17911	5.84608	2.39159e-254	51.6454	4.42089e+07	0.460071		2.18042	4.84382
3.76896	5.54177	3.77749e-211	169.001	4.42589e+07	0.445918		3.68067	5.84882	4.83538e-255	51.1548	4.42589e+07	0.460446		2.03196	4.90444
4.25987	5.54496	1.00325e-211	165.952	4.43088e+07	0.446287		3.72579	5.85156	9.75527e-256	50.6668	4.43088e+07	0.460822		2.36847	4.83172
3.54933	5.54814	2.65975e-212	162.941	4.43588e+07	0.446656		5.07271	5.85429	1.96388e-256	50.1817	4.43588e+07	0.461197		1.94862	4.92238
5.08223	5.55133	7.0388e-213	159.968	4.44087e+07	0.447024		3.73311	5.85703	3.94508e-257	49.6993	4.44087e+07	0.461573		2.14535	4.81702
3.62533	5.55451	1.85944e-213	157.032	4.44587e+07	0.447393		4.15547	5.85977	7.90794e-258	49.2197	4.44587e+07	0.461947		1.99116	4.89078
3.78294	5.5577	4.90334e-214	154.134	4.45086e+07	0.447761		3.68067	5.86251	1.58175e-258	48.7428	4.45086e+07	0.462322		2.07128	4.85339
3.86939	5.56088	1.29071e-214	151.273	4.45586e+07	0.448129		3.68833	5.86525	3.15701e-259	48.2688	4.45586e+07	0.462696		2.03196	4.98483
3.9722	5.56407	3.39149e-215	148.45	4.46085e+07	0.448496		3.78986	5.86799	6.28756e-260	47.7976	4.46085e+07	0.46307		2.14535	4.86757
3.43811	5.56725	8.89569e-216	145.663	4.46585e+07	0.448864		3.68067	5.87073	1.24955e-260	47.3292	4.46585e+07	0.463444		1.90419	4.87924
3.9722	5.57044	2.32913e-216	142.914	4.47084e+07	0.449231		3.64941	5.87347	2.47795e-261	46.8636	4.47084e+07	0.463818		1.94862	4.80959
3.80357	5.57362	6.08745e-217	140.202	4.47584e+07	0.449598		4.13125	5.87621	4.90339e-262	46.4009	4.47584e+07	0.464191		2.07128	4.9246
3.73311	5.57681	1.58819e-217	137.526	4.48083e+07	0.449964		3.81034	5.87895	9.68204e-263	45.941	4.48083e+07	0.464564		1.94862	4.86992
4.61525	5.57999	4.13614e-218	134.888	4.48583e+07	0.450331		3.7619	5.88169	1.90767e-263	45.4839	4.48583e+07	0.464937		2.30966	4.84382
3.60062	5.58318	1.07526e-218	132.285	4.49082e+07	0.450697		3.74038	5.88443	3.75064e-264	45.0297	4.49082e+07	0.465309		3.15696	4.87692
3.58382	5.58636	2.79036e-219	129.72	4.49582e+07	0.451063		3.70347	5.88717	7.35825e-265	44.5784	4.49582e+07	0.465681		2.109	4.88387
3.64145	5.58955	7.22822e-220	127.19	4.50082e+07	0.451429		5.69762	5.88991	1.44049e-265	44.1299	4.50082e+07	0.466053		2.42409	4.96799
3.70347	5.59273	1.86909e-220	124.697	4.50581e+07	0.451794		3.7476	5.89265	2.81391e-266	43.6843	4.50581e+07	0.466425		2.03196	4.87924
3.18259	5.59592	4.82451e-221	122.239	4.51081e+07	0.452159		4.12634	5.89538	5.48501e-267	43.2415	4.51081e+07	0.466796		2.30966	4.9487
3.81034	5.5991	1.24309e-221	119.817	4.5158e+07	0.452524		3.86298	5.89812	1.06687e-267	42.8016	4.5158e+07	0.467168		2.03196	4.86992
4.26417	5.60229	3.19727e-222	117.43	4.5208e+07	0.452889		3.66515	5.90086	2.07066e-268	42.3646	4.5208e+07	0.467538		2.39662	4.85339
4.33459	5.60547	8.20885e-223	115.079	4.52579e+07	0.453253		3.68833	5.9036	4.01028e-269	41.9305	4.52579e+07	0.467909		2.18042	4.81455
3.7619	5.60866	2.10383e-223	112.763	4.53079e+07	0.453618		3.70347	5.90634	7.75008e-270	41.4992	4.53079e+07	0.46828		2.72517	4.8999
3.16985	5.61185	5.38227e-224	110.482	4.53578e+07	0.453982		3.78986	5.90908	1.49453e-270	41.0709	4.53578e+07	0.46865		2.27891	4.85339
4.87924	5.61503	1.3745e-224	108.235	4.54078e+07	0.454345		3.66515	5.91182	2.87586e-271	40.6454	4.54078e+07	0.46902		2.80209	4.88387
3.65731	5.61822	3.50391e-225	106.023	4.54577e+07	0.454709		3.73311	5.91456	5.52202e-272	40.2229	4.54577e+07	0.469389		2.14535	4.90444
4.13614	5.6214	8.91634e-226	103.844	4.55077e+07	0.455072		3.74038	5.9173	1.05802e-272	39.8032	4.55077e+07	0.469759		2.03196	4.75593
3.65731	5.62459	2.26488e-226	101.7	4.55576e+07	0.455435		3.67295	5.92004	2.02281e-273	39.3864	4.55576e+07	0.470128		2.07128	4.85339
3.85008	5.62777	5.7429e-227	99.5896	4.56076e+07	0.455798		3.72579	5.92278	3.85908e-274	38.9725	4.56076e+07	0.470497		1.90419	4.94001
3.68833	5.63096	1.45359e-227	97.5125	4.56575e+07	0.456161		3.68833	5.92552	7.34647e-275	38.5615	4.56575e+07	0.470865		2.109	4.88156
3.58382	5.63414	3.67266e-228	95.4685	4.57075e+07	0.456523		3.96062	5.92826	1.39553e-275	38.1534	4.57075e+07	0.471234		1.94862	4.71576
3.69593	5.63733	9.26285e-229	93.4573	4.57574e+07	0.456885		3.66515	5.931	2.64524e-276	37.7482	4.57574e+07	0.471602		2.109	4.87924
3.64941	5.64051	2.33203e-229	91.4788	4.58074e+07	0.457247		3.66515	5.93373	5.00332e-277	37.3459	4.58074e+07	0.47197		2.55077	4.88848
3.31295	5.6437	5.86072e-230	89.5326	4.58573e+07	0.457608		3.73311	5.93647	9.44316e-278	36.9465	4.58573e+07	0.472337		2.03196	4.839
3.68833	5.64688	1.47026e-230	87.6185	4.59073e+07	0.45797		3.68833	5.93921	1.77845e-278	36.55	4.59073e+07	0.472704		2.18042	4.96587
4.24248	5.65007	3.68181e-231	85.7362	4.59572e+07	0.458331		3.91908	5.94195	3.34221e-279	36.1564	4.59572e+07	0.473072		2.24707	4.88848
3.7619	5.65325	9.20358e-232	83.8854	4.60072e+07	0.458691		3.62533	5.94469	6.26745e-280	35.7656	4.60072e+07	0.473438		2.03196	4.79707
3.87573	5.65644	2.29656e-232	82.0658	4.60572e+07	0.459052		4.17442	5.94743	1.17277e-280	35.3778	4.60572e+07	0.473805		2.109	4.8999
4.72122	5.65962	5.72038e-233	80.277	4.61071e+07	0.459412		3.69593	5.95017	2.18979e-281	34.9928	4.61071e+07	0.474171		2.14535	4.73471
3.46708	5.66281	1.42232e-233	78.5189	4.61571e+07	0.459773		3.65731	5.95291	4.07999e-282	34.6108	4.61571e+07	0.474537		2.109	4.81948
3.42826	5.66599	3.53018e-234	76.7912	4.6207e+07	0.460132		3.71098	5.95565	7.58544e-283	34.2316	4.6207e+07	0.474903		2.109	4.85577
4.33459	5.66918	8.74626e-235	75.0934	4.6257e+07	0.460492		4.99934	5.95839	1.40724e-283	33.8553	4.6257e+07	0.475269		2.14535	4.84141
3.68833	5.67236	2.16309e-235	73.4253	4.63069e+07	0.460852		3.59226	5.96113	2.60509e-284	33.4818	4.63069e+07	0.475634		1.94862	4.85339
3.56671	5.67555	5.34013e-236	71.7867	4.63569e+07	0.461211		3.86298	5.96387	4.81219e-285	33.1113	4.63569e+07	0.475999		2.109	4.87225
3.88204	5.67873	1.316e-236	70.1771	4.64068e+07	0.46157		3.72579	5.96661	8.87011e-286	32.7436	4.64068e+07	0.476364		2.27891	4.85577
3.67295	5.68192	3.23732e-237	68.5963	4.64568e+07	0.461928		3.74038	5.96935	1.63148e-286	32.3787	4.64568e+07	0.476728		2.03196	5.01364
3.60892	5.6851	7.94955e-238	67.0439	4.65067e+07	0.462287		3.83042	5.97208	2.99433e-287	32.0167	4.65067e+07	0.477093		1.94862	4.82929
3.9722	5.68829	1.94861e-238	65.5197	4.65567e+07	0.462645		4.34256	5.97482	5.48383e-288	31.6576	4.65567e+07	0.477457		2.07128	4.9067
3.37749	5.69147	4.76797e-239	64.0234	4.66066e+07	0.463003		3.88204	5.97756	1.00216e-288	31.3013	4.66066e+07	0.47782		2.07128	4.93781
4.18841	5.69466	1.16458e-239	62.5545	4.66566e+07	0.463361		4.08613	5.9803	1.82748e-289	30.9479	4.66566e+07	0.478184		1.99116	4.79201
4.18377	5.69785	2.83942e-240	61.1128	4.67065e+07	0.463718		4.05488	5.98304	3.32533e-290	30.5973	4.67065e+07	0.478547		2.2143	4.89763
3.64941	5.70103	6.9106e-241	59.6979	4.67565e+07	0.464075		3.69593	5.98578	6.03787e-291	30.2496	4.67565e+07	0.47891		2.30966	4.80459
5.43853	5.70422	1.67892e-241	58.3096	4.68064e+07	0.464432		3.71098	5.98852	1.09395e-291	29.9046	4.68064e+07	0.479273		2.03196	4.89535
3.23199	5.7074	4.07163e-242	56.9476	4.68564e+07	0.464789		3.64941	5.99126	1.97779e-292	29.5625	4.68564e+07	0.479635		2.36847	4.87459
4.2896	5.71059	9.85676e-243	55.6114	4.69063e+07	0.465146		3.64941	5.994	3.56803e-293	29.2232	4.69063e+07	0.479998		1.99116	4.87924
4.1014	5.71377	2.38191e-243	54.3007	4.69563e+07	0.465502		3.71841	5.99674	6.42305e-294	28.8867	4.69563e+07	0.48036		2.24707	4.85577
3.1172	5.71696	5.74571e-244	53.0153	4.70063e+07	0.465858		3.71841	5.99948	1.15378e-294	28.553	4.70063e+07	0.480721		2.109	4.78694
3.69593	5.72014	1.38353e-244	51.7548	4.70562e+07	0.466214		4.35047	6.00222	2.06808e-295	28.2221	4.70562e+07	0.481083		2.27891	4.72122
4.50349	5.72333	3.32551e-245	50.5189	4.71062e+07	0.46657		3.7619	6.00496	3.69895e-296	27.8939	4.71062e+07	0.481444		2.109	4.91345
3.5136	5.72651	7.9791e-246	49.3072	4.71561e+07	0.466925		3.75478	6.0077	6.60172e-297	27.5686	4.71561e+07	0.481805		2.64177	4.82195
3.71841	5.7297	1.91107e-246	48.1194	4.72061e+07	0.46728		4.05488	6.01043	1.17571e-297	27.246	4.72061e+07	0.482166		2.27891	4.83658
4.15547	5.73288	4.56904e-247	46.9553	4.7256e+07	0.467635		4.03888	6.01317	2.08935e-298	26.9262	4.7256e+07	0.482526		2.109	4.80959
3.18259	5.73607	1.09043e-247	45.8144	4.7306e+07	0.46799		3.75478	6.01591	3.705e-299	26.6091	4.7306e+07	0.482887		1.90419	4.86992
3.16985	5.73925	2.59777e-248	44.6965	4.73559e+07	0.468344		3.70347	6.01865	6.55587e-300	26.2948	4.73559e+07	0.483247		2.2143	4.77928
3.60892	5.74244	6.17771e-249	43.6012	4.74059e+07	0.468698		3.71098	6.02139	1.15755e-300	25.9832	4.74059e+07	0.483606		1.90419	4.93781
4.91569	5.74562	1.4665e-249	42.5282	4.74558e+07	0.469052		3.60062	6.02413	2.03945e-301	25.6743	4.74558e+07	0.483966		1.8577	4.93123
5.24607	5.74881	3.47504e-250	41.4772	4.75058e+07	0.469406		3.66515	6.02687	3.58554e-302	25.3682	4.75058e+07	0.484325		1.8577	4.9616
3.64941	5.75199	8.21988e-251	40.4479	4.75557e+07	0.469759		3.93112	6.02961	6.29016e-303	25.0647	4.75557e+07	0.484684		2.07128	4.82195
3.85008	5.75518	1.94087e-251	39.4399	4.76057e+07	0.470113		3.68067	6.03235	1.10112e-303	24.764	4.76057e+07	0.485043		2.36847	4.89763
5.52609	5.75836	4.57462e-252	38.4529	4.76556e+07	0.470466		3.84357	6.03509	1.92342e-304	24.4659	4.76556e+07	0.485401		2.30966	4.8999
3.60062	5.76155	1.07631e-252	37.4866	4.77056e+07	0.470818		4.16499	6.03783	3.35259e-305	24.1705	4.77056e+07	0.485759		2.07128	4.9246
4.76638	5.76473	2.52784e-253	36.5407	4.77555e+07	0.471171		3.68833	6.04057	5.83111e-306	23.8778	4.77555e+07	0.486117		2.03196	4.84382
3.66515	5.76792	5.92633e-254	35.6148	4.78055e+07	0.471523		3.71098	6.04331	1.01202e-306	23.5877	4.78055e+07	0.486475		2.14535	4.80459
3.27903	5.7711	1.38691e-254	34.7087	4.78554e+07	0.471875		3.99491	6.04605	1.75264e-307	23.3003	4.78554e+07	0.486833		2.03196	4.86522
4.16499	5.77429	3.23994e-255	33.8221	4.79054e+07	0.472227		3.84357	6.04879	3.02875e-308	23.0155	4.79054e+07	0.48719		1.94862	4.78948
3.34572	5.77747	7.55529e-256	32.9545	4.79553e+07	0.472579		3.70347	6.05152	0	22.7333	4.79553e+07	0.487547		1.99116	4.77156
4.33059	5.78066	1.7587e-256	32.1058	4.80053e+07	0.47293		3.65731	6.05426	0	22.4538	4.80053e+07	0.487904		2.18042	4.81455
3.70347	5.78385	4.08657e-257	31.2757	4.80553e+07	0.473281		3.7619	6.057	0	22.1768	4.80553e+07	0.48826		2.07128	4.95732
4.07582	5.78703	9.47878e-258	30.4637	4.81052e+07	0.473632		3.73311	6.05974	0	21.9025	4.81052e+07	0.488616		2.109	4.84382
5.22987	5.79022	2.19468e-258	29.6697	4.81552e+07	0.473983		3.63342	6.06248	0	21.6307	4.81552e+07	0.488972		2.109	4.88387
3.90072	5.7934	5.07245e-259	28.8932	4.82051e+07	0.474333		3.70347	6.06522	0	21.3615	4.82051e+07	0.489328		2.52669	4.94436
3.19516	5.79659	1.17028e-259	28.1341	4.82551e+07	0.474683		3.72579	6.06796	0	21.0948	4.82551e+07	0.489684		2.24707	4.84141
4.09124	5.79977	2.69517e-260	27.392	4.8305e+07	0.475033		3.83702	6.0707	0	20.8307	4.8305e+07	0.490039		2.109	4.86757
3.58382	5.80296	6.19599e-261	26.6666	4.8355e+07	0.475383		4.0061	6.07344	0	20.5691	4.8355e+07	0.490394		1.75751	4.89307
3.78294	5.80614	1.42187e-261	25.9577	4.84049e+07	0.475732		3.75478	6.07618	0	20.3101	4.84049e+07	0.490749		2.27891	4.88156
5.3993	5.80933	3.25715e-262	25.2649	4.84549e+07	0.476082		3.87573	6.07892	0	20.0535	4.84549e+07	0.491103		2.03196	4.79455
3.24396	5.81251	7.448e-263	24.588	4.85048e+07	0.476431		4.49331	6.08166	0	19.7995	4.85048e+07	0.491457		1.94862	4.92238
4.41155	5.8157	1.70008e-263	23.9267	4.85548e+07	0.476779		5.32339	6.0844	0	19.5479	4.85548e+07	0.491811		2.109	4.85101
5.0954	5.81888	3.87367e-264	23.2807	4.86047e+07	0.477128		3.81707	6.08714	0	19.2988	4.86047e+07	0.492165		2.03196	4.88156
5.1321	5.82207	8.81057e-265	22.6496	4.86547e+07	0.477476		3.71841	6.08987	0	19.0521	4.86547e+07	0.492519		1.99116	4.82929
3.18259	5.82525	2.00037e-265	22.0334	4.87046e+07	0.477824		3.64145	6.09261	0	18.8079	4.87046e+07	0.492872		2.18042	4.86757
5.32339	5.82844	4.53361e-266	21.4316	4.87546e+07	0.478172		3.77597	6.09535	0	18.5661	4.87546e+07	0.493225		2.07128	4.78694
5.39516	5.83162	1.02566e-266	20.844	4.88045e+07	0.47852		3.74038	6.09809	0	18.3268	4.88045e+07	0.493578		1.99116	4.89535
4.67677	5.83481	2.31627e-267	20.2704	4.88545e+07	0.478867		3.64941	6.10083	0	18.0898	4.88545e+07	0.49393		4.02262	4.86757
4.36221	5.83799	5.22157e-268	19.7105	4.89044e+07	0.479215		3.68833	6.10357	0	17.8552	4.89044e+07	0.494283		1.99116	4.9246
3.63342	5.84118	1.175e-268	19.164	4.89544e+07	0.479561		3.67295	6.10631	0	17.623	4.89544e+07	0.494635		3.52268	4.76377
3.23199	5.84436	2.63939e-269	18.6306	4.90044e+07	0.479908		4.20677	6.10905	0	17.3932	4.90044e+07	0.494987		2.18042	4.86287
3.1172	5.84755	5.91824e-270	18.1102	4.90543e+07	0.480255		3.83702	6.11179	0	17.1657	4.90543e+07	0.495338		2.109	4.84382
4.13125	5.85073	1.32467e-270	17.6024	4.91043e+07	0.480601		3.74038	6.11453	0	16.9406	4.91043e+07	0.495689		1.90419	4.87692
3.79675	5.85392	2.95973e-271	17.107	4.91542e+07	0.480947		4.33858	6.11727	0	16.7178	4.91542e+07	0.49604		2.109	4.84382
4.75855	5.8571	6.60116e-272	16.6238	4.92042e+07	0.481293		3.71098	6.12001	0	16.4973	4.92042e+07	0.496391		1.94862	4.67677
3.60892	5.86029	1.46965e-272	16.1525	4.92541e+07	0.481638		3.67295	6.12275	0	16.2791	4.92541e+07	0.496742		1.8577	4.86287
3.57532	5.86347	3.26615e-273	15.6929	4.93041e+07	0.481984		3.64145	6.12549	0	16.0631	4.93041e+07	0.497092		2.9875	4.8605
4.29792	5.86666	7.24575e-274	15.2448	4.9354e+07	0.482329		3.73311	6.12822	0	15.8495	4.9354e+07	0.497442		1.94862	4.82929
3.85655	5.86984	1.60456e-274	14.8079	4.9404e+07	0.482673		3.65731	6.13096	0	15.6381	4.9404e+07	0.497792		1.90419	4.8244
3.58382	5.87303	3.54695e-275	14.3819	4.94539e+07	0.483018		3.78294	6.1337	0	15.4289	4.94539e+07	0.498142		2.07128	4.85814
5.3308	5.87622	7.82675e-276	13.9667	4.95039e+07	0.483363		3.75478	6.13644	0	15.2219	4.95039e+07	0.498491		2.18042	4.91121
3.72579	5.8794	1.72398e-276	13.5621	4.95538e+07	0.483707		3.77597	6.13918	0	15.0172	4.95538e+07	0.49884		1.99116	4.89763
3.29045	5.88259	3.79062e-277	13.1678	4.96038e+07	0.484051		4.06541	6.14192	0	14.8146	4.96038e+07	0.499189		2.27891	4.82929
5.17616	5.88577	8.31984e-278	12.7835	4.96537e+07	0.484394		3.73311	6.14466	0	14.6143	4.96537e+07	0.499538		2.30966	4.92016
3.77597	5.88896	1.82282e-278	12.4092	4.97037e+07	0.484738		3.63342	6.1474	0	14.4161	4.97037e+07	0.499886		2.07128	4.80209
3.64941	5.89214	3.98659e-279	12.0445	4.97536e+07	0.485081		3.71841	6.15014	0	14.22	4.97536e+07	0.500234		2.24707	4.81948
3.64941	5.89533	8.70329e-280	11.6893	4.98036e+07	0.485424		3.78986	6.15288	0	14.0261	4.98036e+07	0.500582		1.8577	4.86287
3.55806	5.89851	1.89667e-280	11.3434	4.98535e+07	0.485767		3.68067	6.15562	0	13.8343	4.98535e+07	0.50093		1.99116	4.86287
5.09727	5.9017	4.12598e-281	11.0065	4.99035e+07	0.486109		3.7619	6.15836	0	13.6447	4.99035e+07	0.501277		1.94862	4.90444
3.78986	5.90488	8.95959e-282	10.6785	4.99534e+07	0.486452		3.67295	6.1611	0	13.4571	4.99534e+07	0.501625		1.99116	4.74538
5.43321	5.90807	1.94212e-282	10.3592	5.00034e+07	0.486794		4.11643	6.16384	0	13.2716	5.00034e+07	0.501971		2.30966	4.91345
3.27903	5.91125	4.20231e-283	10.0483	5.00534e+07	0.487136		4.0061	6.16657	0	13.0881	5.00534e+07	0.502318		2.24707	4.90896
3.7476	5.91444	9.0767e-284	9.74575	5.01033e+07	0.487477		3.64145	6.16931	0	12.9067	5.01033e+07	0.502665		2.2143	4.82929
3.23199	5.91762	1.95701e-284	9.45128	5.01533e+07	0.487819		3.85008	6.17205	0	12.7274	5.01533e+07	0.503011		2.18042	4.87225
3.71098	5.92081	4.21197e-285	9.16473	5.02032e+07	0.48816		3.71098	6.17479	0	12.5501	5.02032e+07	0.503357		2.14535	4.87924
3.59226	5.92399	9.04905e-286	8.88591	5.02532e+07	0.488501		3.7476	6.17753	0	12.3747	5.02532e+07	0.503703		2.18042	4.9616
4.74802	5.92718	1.94065e-286	8.61466	5.03031e+07	0.488842		3.68833	6.18027	0	12.2014	5.03031e+07	0.504048		3.39809	4.85814
3.61714	5.93036	4.15448e-287	8.3508	5.03531e+07	0.489182		4.02806	6.18301	0	12.03	5.03531e+07	0.504393		2.07128	4.83172
4.12634	5.93355	8.87796e-288	8.09416	5.0403e+07	0.489523		3.65731	6.18575	0	11.8606	5.0403e+07	0.504738		2.27891	4.80959
3.56671	5.93673	1.89381e-288	7.84456	5.0453e+07	0.489863		3.68067	6.18849	0	11.6931	5.0453e+07	0.505083		1.99116	4.88156
3.68067	5.93992	4.03259e-289	7.60185	5.05029e+07	0.490203		3.65731	6.19123	0	11.5276	5.05029e+07	0.505428		2.03196	4.93781
3.23199	5.9431	8.57155e-290	7.36587	5.05529e+07	0.490542		3.66515	6.19397	0	11.364	5.05529e+07	0.505772		1.90419	4.86287
3.27903	5.94629	1.8187e-290	7.13644	5.06028e+07	0.490882		3.70347	6.19671	0	11.2023	5.06028e+07	0.506116		2.70498	4.83172
3.64941	5.94947	3.85201e-291	6.91343	5.06528e+07	0.491221		3.78294	6.19945	0	11.0424	5.06528e+07	0.50646		1.94862	4.84622
3.31295	5.95266	8.14405e-292	6.69667	5.07027e+07	0.49156		3.68067	6.20219	0	10.8845	5.07027e+07	0.506803		2.45075	4.88848
3.58382	5.95584	1.71878e-292	6.48601	5.07527e+07	0.491898		3.67295	6.20493	0	10.7284	5.07527e+07	0.507147		2.42409	4.839
3.64145	5.95903	3.62098e-293	6.28131	5.08026e+07	0.492237		3.63342	6.20766	0	10.5741	5.08026e+07	0.50749		2.07128	4.81702
3.85008	5.96222	7.61478e-294	6.08242	5.08526e+07	0.492575		4.69923	6.2104	0	10.4216	5.08526e+07	0.507833		2.07128	4.81948
3.64941	5.9654	1.59851e-294	5.8892	5.09025e+07	0.492913		3.68067	6.21314	0	10.271	5.09025e+07	0.508175		2.18042	4.839
5.20001				5.09525e+07	0.493251		5.17444				5.09525e+07	0.508518		2.24707	4.85339
3.23199				5.10025e+07	0.493589		3.72579				5.10025e+07	0.50886		2.18042	4.79707
3.85008				5.10524e+07	0.493926		3.68833				5.10524e+07	0.509202		2.18042	4.85101
3.71841				5.11024e+07	0.494263		4.40784				5.11024e+07	0.509543		1.94862	4.79958
3.94304				5.11523e+07	0.4946		3.74038				5.11523e+07	0.509885		1.8577	4.9067
4.69923				5.12023e+07	0.494937		3.69593				5.12023e+07	0.510226		2.18042	4.86992
4.14585				5.12522e+07	0.495273		3.66515				5.12522e+07	0.510567		2.24707	5.01971
3.92512				5.13022e+07	0.495609		3.68067				5.13022e+07	0.510908		2.18042	4.94653
3.81034				5.13521e+07	0.495945		3.60062				5.13521e+07	0.511248		2.07128	4.86992
3.63342				5.14021e+07	0.496281		3.67295				5.14021e+07	0.511588		2.03196	4.88618
3.77597				5.1452e+07	0.496617		3.68833				5.1452e+07	0.511928		2.2143	4.87924
3.77597				5.1502e+07	0.496952		3.70347				5.1502e+07	0.512268		2.14535	4.91569
3.24396				5.15519e+07	0.497287		3.60062				5.15519e+07	0.512608		2.18042	4.86757
3.68067				5.16019e+07	0.497622		3.73311				5.16019e+07	0.512947		2.2143	4.88848
3.55806				5.16518e+07	0.497957		3.71098				5.16518e+07	0.513286		3.97792	4.78184
4.45504				5.17018e+07	0.498291		3.68833				5.17018e+07	0.513625		2.109	4.81207
3.68067				5.17517e+07	0.498625		3.69593				5.17517e+07	0.513963		2.50201	4.97644
3.61714				5.18017e+07	0.498959		3.74038				5.18017e+07	0.514302		2.07128	4.85101
4.07582				5.18516e+07	0.499293		3.80357				5.18516e+07	0.51464		2.07128	4.81702
3.58382				5.19016e+07	0.499627		3.64941				5.19016e+07	0.514978		1.94862	4.80209
3.58382				5.19515e+07	0.49996		3.64941				5.19515e+07	0.515315		2.109	4.84622
3.64145				5.20015e+07	0.500293		3.79675				5.20015e+07	0.515653		2.2143	4.82685
3.71841				5.20515e+07	0.500626		3.72579				5.20515e+07	0.51599		2.03196	4.85339
3.29045				5.21014e+07	0.500959		4.52356				5.21014e+07	0.516327		2.109	5.02574
3.72579				5.21514e+07	0.501291		3.71098				5.21514e+07	0.516664		2.03196	4.92903
3.59226				5.22013e+07	0.501623		3.70347				5.22013e+07	0.517		2.14535	4.84622
3.57532				5.22513e+07	0.501955		3.62533				5.22513e+07	0.517336		2.03196	4.79707
4.01163				5.23012e+07	0.502287		3.71098				5.23012e+07	0.517672		1.94862	4.84622
4.15547				5.23512e+07	0.502619		3.68067				5.23512e+07	0.518008		2.2143	4.8244
4.07582				5.24011e+07	0.50295		3.71841				5.24011e+07	0.518344		2.109	4.85101
3.39809				5.24511e+07	0.503281		3.55806				5.24511e+07	0.518679		2.03196	4.8244
3.7476				5.2501e+07	0.503612		3.64145				5.2501e+07	0.519014		2.07128	4.78184
3.71098				5.2551e+07	0.503943		3.63342				5.2551e+07	0.519349		2.03196	4.86522
4.40038				5.26009e+07	0.504273		3.72579				5.26009e+07	0.519684		2.03196	4.86757
3.74038				5.26509e+07	0.504604		4.15547				5.26509e+07	0.520018		2.14535	4.90218
4.27696				5.27008e+07	0.504934		3.67295				5.27008e+07	0.520352		2.14535	4.89307
3.71841				5.27508e+07	0.505263		3.63342				5.27508e+07	0.520686		1.99116	4.94219
3.65731				5.28007e+07	0.505593		3.913				5.28007e+07	0.52102		1.90419	4.91793
4.97855				5.28507e+07	0.505922		3.74038				5.28507e+07	0.521353		1.99116	4.82685
3.25579				5.29006e+07	0.506251		3.74038				5.29006e+07	0.521686		2.18042	4.87924
3.63342				5.29506e+07	0.50658		3.74038				5.29506e+07	0.522019		1.75751	4.91121
3.1036				5.30006e+07	0.506909		3.80357				5.30006e+07	0.522352		2.03196	4.78184
3.78294				5.30505e+07	0.507238		4.67107				5.30505e+07	0.522685		1.94862	4.85101
3.64941				5.31005e+07	0.507566		3.74038				5.31005e+07	0.523017		3.85655	4.79958
3.77597				5.31504e+07	0.507894		3.84357				5.31504e+07	0.523349		1.94862	4.85577
4.46211				5.32004e+07	0.508222		3.71098				5.32004e+07	0.523681		2.24707	4.74006
3.60062				5.32503e+07	0.508549		3.9548				5.32503e+07	0.524012		2.07128	4.93781
5.33963				5.33003e+07	0.508877		3.85655				5.33003e+07	0.524344		2.42409	4.89078
3.69593				5.33502e+07	0.509204		4.01163				5.33502e+07	0.524675		1.90419	4.839
3.62533				5.34002e+07	0.509531		3.71098				5.34002e+07	0.525006		2.07128	4.85577
3.9548				5.34501e+07	0.509858		3.7619				5.34501e+07	0.525336		1.99116	4.84861
3.63342				5.35001e+07	0.510184		3.60062				5.35001e+07	0.525667		2.03196	4.97644
3.60062				5.355e+07	0.51051		3.61714				5.355e+07	0.525997		2.18042	4.84622
3.89453				5.36e+07	0.510837		3.89453				5.36e+07	0.526327		2.03196	4.81207
3.62533				5.36499e+07	0.511162		3.59226				5.36499e+07	0.526657		1.99116	4.79958
3.5136				5.36999e+07	0.511488		3.70347				5.36999e+07	0.526986		2.18042	4.83658
3.26748				5.37498e+07	0.511813		4.31846				5.37498e+07	0.527315		1.90419	4.82685
4.56252				5.37998e+07	0.512139		4.36997				5.37998e+07	0.527645		2.2143	4.82685
3.65731				5.38497e+07	0.512464		3.77597				5.38497e+07	0.527973		2.03196	4.95946
3.24396				5.38997e+07	0.512788		3.78986				5.38997e+07	0.528302		1.94862	4.85814
3.25579				5.39496e+07	0.513113		3.73311				5.39496e+07	0.52863		2.03196	4.8605
4.18377				5.39996e+07	0.513437		3.68067				5.39996e+07	0.528958		1.80894	4.79707
3.59226				5.40496e+07	0.513762		3.77597				5.40496e+07	0.529286		2.07128	4.88618
3.81707				5.40995e+07	0.514085		3.71098				5.40995e+07	0.529614		2.109	4.85101
3.94893				5.41495e+07	0.514409		3.73311				5.41495e+07	0.529942		2.24707	4.94653
3.7476				5.41994e+07	0.514733		3.60062				5.41994e+07	0.530269		1.94862	4.86757
3.67295				5.42494e+07	0.515056		5.19495				5.42494e+07	0.530596		2.2143	4.76116
3.61714				5.42993e+07	0.515379		3.71098				5.42993e+07	0.530923		2.07128	4.82195
3.23199				5.43493e+07	0.515702		3.72579				5.43493e+07	0.531249		2.27891	4.91569
5.11575				5.43992e+07	0.516024		5.07653				5.43992e+07	0.531575		2.52669	4.88848
3.64145				5.44492e+07	0.516347		3.75478				5.44492e+07	0.531901		2.3395	4.86522
4.23808				5.44991e+07	0.516669		3.64145				5.44991e+07	0.532227		2.2143	4.83172
3.62533				5.45491e+07	0.516991		3.74038				5.45491e+07	0.532553		2.07128	4.91345
3.18259				5.4599e+07	0.517313		3.7476				5.4599e+07	0.532878		2.07128	4.87924
3.98362				5.4649e+07	0.517634		3.86939				5.4649e+07	0.533204		2.2143	4.82929
4.3062				5.46989e+07	0.517956		4.59388				5.46989e+07	0.533529		2.07128	4.82929
3.37749				5.47489e+07	0.518277		3.68833				5.47489e+07	0.533853		2.83849	4.73202
4.77671				5.47988e+07	0.518598		3.67295				5.47988e+07	0.534178		2.14535	4.92238
3.56671				5.48488e+07	0.518918		4.00051				5.48488e+07	0.534502		2.07128	4.90444
3.60892				5.48987e+07	0.519239		4.01163				5.48987e+07	0.534826		2.14535	4.90444
5.78668				5.49487e+07	0.519559		3.68833				5.49487e+07	0.53515		2.18042	4.86757
3.61714				5.49986e+07	0.519879		3.76896				5.49986e+07	0.535474		2.42409	4.96587
3.76896				5.50486e+07	0.520199		3.80357				5.50486e+07	0.535797		2.18042	4.86522
3.64145				5.50986e+07	0.520519		3.71841				5.50986e+07	0.53612		2.39662	4.89535
4.32657				5.51485e+07	0.520838		3.80357				5.51485e+07	0.536443		2.14535	4.9246
3.14385				5.51985e+07	0.521157		3.71098				5.51985e+07	0.536766		2.07128	4.8244
3.34572				5.52484e+07	0.521476		3.7619				5.52484e+07	0.537088		2.24707	4.83172
3.54933				5.52984e+07	0.521795		3.81034				5.52984e+07	0.53741		2.2143	4.82929
3.26748				5.53483e+07	0.522114		3.89453				5.53483e+07	0.537732		2.2143	4.86992
3.71841				5.53983e+07	0.522432		3.67295				5.53983e+07	0.538054		2.07128	4.92238
3.70347				5.54482e+07	0.52275		3.72579				5.54482e+07	0.538376		2.2143	4.92238
3.64145				5.54982e+07	0.523068		3.66515				5.54982e+07	0.538697		2.07128	4.86757
4.57204				5.55481e+07	0.523386		4.67392				5.55481e+07	0.539018		1.90419	4.98274
3.64145				5.55981e+07	0.523703		3.64941				5.55981e+07	0.539339		2.14535	4.84622
5.41708				5.5648e+07	0.524021		3.85655				5.5648e+07	0.53966		1.90419	4.73739
3.49526				5.5698e+07	0.524338		3.69593				5.5698e+07	0.53998		1.8577	4.84622
3.58382				5.57479e+07	0.524655		3.71098				5.57479e+07	0.540301		1.94862	4.92681
3.63342				5.57979e+07	0.524971		3.98362				5.57979e+07	0.540621		2.03196	4.84141
3.35644				5.58478e+07	0.525288		3.69593				5.58478e+07	0.54094		2.18042	4.81455
3.61714				5.58978e+07	0.525604		3.88204				5.58978e+07	0.54126		2.14535	4.77414
4.00051				5.59477e+07	0.52592		4.25987				5.59477e+07	0.541579		2.14535	4.95732
4.07582				5.59977e+07	0.526236		3.66515				5.59977e+07	0.541899		2.24707	4.87459
3.62533				5.60477e+07	0.526551		3.87573				5.60477e+07	0.542217		1.90419	4.84622
4.9067				5.60976e+07	0.526867		3.64941				5.60976e+07	0.542536		2.109	4.839
3.68833				5.61476e+07	0.527182		4.08099				5.61476e+07	0.542855		1.90419	4.97855
3.76896				5.61975e+07	0.527497		3.68833				5.61975e+07	0.543173		2.24707	4.80209
3.60892				5.62475e+07	0.527812		4.38148				5.62475e+07	0.543491		2.109	4.81207
3.41832				5.62974e+07	0.528126		3.67295				5.62974e+07	0.543809		1.99116	4.89535
3.60892				5.63474e+07	0.528441		3.82376				5.63474e+07	0.544126		2.2143	4.839
3.68067				5.63973e+07	0.528755		3.90072				5.63973e+07	0.544444		2.07128	4.84861
3.8883				5.64473e+07	0.529069		3.78986				5.64473e+07	0.544761		2.03196	4.85339
3.9548				5.64972e+07	0.529383		3.80357				5.64972e+07	0.545078		2.03196	4.83658
3.16985				5.65472e+07	0.529696		3.63342				5.65472e+07	0.545394		2.03196	4.90444
3.85655				5.65971e+07	0.530009		3.63342				5.65971e+07	0.545711		1.94862	4.80709
4.58769				5.66471e+07	0.530322		4.16971				5.66471e+07	0.546027		2.6198	4.80209
3.81707				5.6697e+07	0.530635		3.84357				5.6697e+07	0.546343		2.2143	4.87924
5.03571				5.6747e+07	0.530948		3.79675				5.6747e+07	0.546659		2.109	4.839
4.61826				5.67969e+07	0.53126		3.64145				5.67969e+07	0.546974		1.90419	4.76377
3.30178				5.68469e+07	0.531573		3.77597				5.68469e+07	0.54729		4.93781	4.77928
3.78294				5.68968e+07	0.531885		4.06015				5.68968e+07	0.547605		2.03196	4.87692
5.64184				5.69468e+07	0.532197		3.68833				5.69468e+07	0.54792		2.2143	4.94001
3.70347				5.69967e+07	0.532508		3.81034				5.69967e+07	0.548235		2.03196	4.9067
3.54933				5.70467e+07	0.53282		4.80959				5.70467e+07	0.548549		1.90419	4.9246
3.34572				5.70967e+07	0.533131		4.25987				5.70967e+07	0.548863		2.109	4.9487
4.19303				5.71466e+07	0.533442		3.93711				5.71466e+07	0.549177		2.07128	4.72122
5.14996				5.71966e+07	0.533753		3.74038				5.71966e+07	0.549491		1.99116	4.83658
4.35047				5.72465e+07	0.534063		3.7476				5.72465e+07	0.549805		2.2143	4.85814
3.78294				5.72965e+07	0.534374		3.98362				5.72965e+07	0.550118		2.07128	4.90444
4.64794				5.73464e+07	0.534684		3.70347				5.73464e+07	0.550431		2.03196	4.77414
4.50686				5.73964e+07	0.534994		4.48645				5.73964e+07	0.550744		4.73471	4.88387
3.67295				5.74463e+07	0.535304		3.72579				5.74463e+07	0.551057		1.94862	4.74272
3.78294				5.74963e+07	0.535613		3.72579				5.74963e+07	0.55137		2.03196	4.92681
3.66515				5.75462e+07	0.535923		5.65582				5.75462e+07	0.551682		2.27891	4.87692
3.69593				5.75962e+07	0.536232		3.63342				5.75962e+07	0.551994		1.99116	4.87225
4.39663				5.76461e+07	0.536541		3.71098				5.76461e+07	0.552306		2.18042	4.89078
4.52024				5.76961e+07	0.53685		4.62128				5.76961e+07	0.552618		2.03196	4.82685
3.68067				5.7746e+07	0.537158		4.89535				5.7746e+07	0.552929		1.99116	4.76897
3.65731				5.7796e+07	0.537466		4.63321				5.7796e+07	0.55324		2.07128	4.77156
3.75478				5.78459e+07	0.537775		3.89453				5.78459e+07	0.553551		2.18042	4.80959
4.12141				5.78959e+07	0.538082		4.45148				5.78959e+07	0.553862		1.99116	4.86992
3.29045				5.79458e+07	0.53839		3.71841				5.79458e+07	0.554173		2.03196	4.9067
3.15696				5.79958e+07	0.538698		3.74038				5.79958e+07	0.554483		2.03196	4.84861
3.69593				5.80458e+07	0.539005		3.73311				5.80458e+07	0.554793		2.36847	4.83658
3.61714				5.80957e+07	0.539312		4.44792				5.80957e+07	0.555103		2.24707	4.79455
3.73311				5.81457e+07	0.539619		4.82195				5.81457e+07	0.555413		2.14535	4.94219
3.64145				5.81956e+07	0.539926		4.16024				5.81956e+07	0.555722		4.16024	4.9067
4.81702				5.82456e+07	0.540232		3.63342				5.82456e+07	0.556032		1.90419	4.84382
3.65731				5.82955e+07	0.540538		3.81034				5.82955e+07	0.556341		2.14535	4.89307
3.70347				5.83455e+07	0.540845		3.71841				5.83455e+07	0.55665		2.18042	4.88387
3.80357				5.83954e+07	0.54115		3.64145				5.83954e+07	0.556958		1.99116	4.73739
3.68833				5.84454e+07	0.541456		3.67295				5.84454e+07	0.557267		2.3395	4.82685
3.71098				5.84953e+07	0.541762		3.68833				5.84953e+07	0.557575		1.90419	4.81455
4.77414				5.85453e+07	0.542067		3.71841				5.85453e+07	0.557883		2.03196	4.84622
3.61714				5.85952e+07	0.542372		3.64941				5.85952e+07	0.558191		2.14535	4.91345
4.98274				5.86452e+07	0.542677		3.69593				5.86452e+07	0.558498		2.07128	4.79958
3.64145				5.86951e+07	0.542981		4.33059				5.86951e+07	0.558806		1.99116	4.94219
4.08099				5.87451e+07	0.543286		4.2203				5.87451e+07	0.559113		2.2143	4.89535
5.17788				5.8795e+07	0.54359		3.71841				5.8795e+07	0.55942		2.03196	4.84622
5.3219				5.8845e+07	0.543894		4.2203				5.8845e+07	0.559726		1.8577	4.86287
3.66515				5.88949e+07	0.544198		3.71098				5.88949e+07	0.560033		2.109	4.82685
4.56252				5.89449e+07	0.544502		3.71841				5.89449e+07	0.560339		1.94862	4.87924
3.72579				5.89948e+07	0.544805		3.73311				5.89948e+07	0.560645		2.3395	4.84141
3.64941				5.90448e+07	0.545108		3.74038				5.90448e+07	0.560951		2.45075	4.85339
4.78694				5.90948e+07	0.545411		4.41894				5.90948e+07	0.561257		2.52669	4.96373
3.54933				5.91447e+07	0.545714		4.67107				5.91447e+07	0.561562		2.45075	4.82685
3.21984				5.91947e+07	0.546017		4.68243				5.91947e+07	0.561867		2.30966	4.87924
3.71841				5.92446e+07	0.546319		5.75722				5.92446e+07	0.562172		2.07128	4.82195
3.53164				5.92946e+07	0.546622		3.68833				5.92946e+07	0.562477		2.27891	4.76638
4.69087				5.93445e+07	0.546924		3.64145				5.93445e+07	0.562782		2.27891	4.8244
3.68833				5.93945e+07	0.547225		4.63617				5.93945e+07	0.563086		1.8577	4.9246
4.51358				5.94444e+07	0.547527		4.05488				5.94444e+07	0.56339		2.07128	4.88848
3.66515				5.94944e+07	0.547828		4.1014				5.94944e+07	0.563694		1.80894	4.81207
3.15696				5.95443e+07	0.54813		4.12141				5.95443e+07	0.563998		2.109	4.8605
3.57532				5.95943e+07	0.548431		4.07582				5.95943e+07	0.564301		2.03196	4.95086
4.62726				5.96442e+07	0.548732		3.7476				5.96442e+07	0.564605		2.27891	4.84861
4.46211				5.96942e+07	0.549032		3.61714				5.96942e+07	0.564908		2.07128	4.89763
4.63617				5.97441e+07	0.549333		3.7476				5.97441e+07	0.565211		1.99116	4.93343
4.02262				5.97941e+07	0.549633		3.7476				5.97941e+07	0.565513		2.14535	4.86992
3.21984				5.9844e+07	0.549933		3.64145				5.9844e+07	0.565816		2.03196	4.89307
3.20757				5.9894e+07	0.550233		3.90689				5.9894e+07	0.566118		1.90419	4.92238
3.69593				5.99439e+07	0.550532		3.62533				5.99439e+07	0.56642		2.14535	4.83415
3.78294				5.99939e+07	0.550832		3.76896				5.99939e+07	0.566722		3.21984	4.90218
3.66515				6.00439e+07	0.551131		6.09521				6.00439e+07	0.567024		2.18042	4.86757
3.50448				6.00938e+07	0.55143		4.4761				6.00938e+07	0.567325		1.99116	4.80709
3.21984				6.01438e+07	0.551729		4.13125				6.01438e+07	0.567626		2.14535	4.81702
3.56671				6.01937e+07	0.552027		3.82376				6.01937e+07	0.567927		2.109	4.79201
5.19495				6.02437e+07	0.552326		3.73311				6.02437e+07	0.568228		1.99116	4.85101
3.16985				6.02936e+07	0.552624		3.69593				6.02936e+07	0.568529		2.18042	4.89078
3.7476				6.03436e+07	0.552922		4.55293				6.03436e+07	0.568829		2.03196	4.84141
4.71303				6.03935e+07	0.55322		4.38148				6.03935e+07	0.569129		2.03196	4.80959
3.65731				6.04435e+07	0.553518		3.71098				6.04435e+07	0.569429		2.03196	4.85577
5.27147				6.04934e+07	0.553815		3.73311				6.04934e+07	0.569729		2.50201	4.94001
3.82376				6.05434e+07	0.554112		3.71098				6.05434e+07	0.570028		2.07128	4.87459
4.28541				6.05933e+07	0.554409		5.26518				6.05933e+07	0.570328		2.14535	4.93343
4.51692				6.06433e+07	0.554706		3.68067				6.06433e+07	0.570627		1.90419	4.80209
5.53576				6.06932e+07	0.555003		3.63342				6.06932e+07	0.570926		1.99116	4.79455
3.71841				6.07432e+07	0.555299		3.93112				6.07432e+07	0.571224		1.80894	4.97011
3.81707				6.07931e+07	0.555595		4.18841				6.07931e+07	0.571523		2.109	4.94653
3.13061				6.08431e+07	0.555891		4.15068				6.08431e+07	0.571821		4.2812	4.88848
3.68067				6.0893e+07	0.556187		3.74038				6.0893e+07	0.572119		1.94862	4.91569
4.89535				6.0943e+07	0.556483		3.67295				6.0943e+07	0.572417		2.14535	4.83658
3.71098				6.09929e+07	0.556778		4.2113				6.09929e+07	0.572715		2.14535	4.85101
3.66515				6.10429e+07	0.557074		3.7476				6.10429e+07	0.573012		2.14535	4.84861
4.1014				6.10929e+07	0.557369		3.72579				6.10929e+07	0.573309		1.8577	4.77414
3.7619				6.11428e+07	0.557664		4.94219				6.11428e+07	0.573606		2.14535	4.85577
3.68067				6.11928e+07	0.557958		4.63321				6.11928e+07	0.573903		2.2143	4.86992
4.16971				6.12427e+07	0.558253		3.68067				6.12427e+07	0.5742		1.90419	4.88848
4.16024				6.12927e+07	0.558547		3.79675				6.12927e+07	0.574496		2.18042	4.91569
3.83042				6.13426e+07	0.558841		3.69593				6.13426e+07	0.574793		1.99116	4.92903
5.1321				6.13926e+07	0.559135		4.25556				6.13926e+07	0.575089		2.14535	4.90218
3.56671				6.14425e+07	0.559429		3.66515				6.14425e+07	0.575384		2.07128	4.78694
5.51509				6.14925e+07	0.559722		3.63342				6.14925e+07	0.57568		1.90419	4.8605
3.15696				6.15424e+07	0.560016		3.67295				6.15424e+07	0.575975		2.07128	4.86992
3.62533				6.15924e+07	0.560309		3.71841				6.15924e+07	0.576271		2.27891	4.85339
3.23199				6.16423e+07	0.560602		3.78986				6.16423e+07	0.576565		2.18042	5.00957
3.19516				6.16923e+07	0.560894		3.68833				6.16923e+07	0.57686		2.03196	4.81207
3.73311				6.17422e+07	0.561187		3.71841				6.17422e+07	0.577155		2.07128	4.91345
3.77597				6.17922e+07	0.561479		3.68833				6.17922e+07	0.577449		1.8577	4.83172
3.60062				6.18421e+07	0.561771		4.35831				6.18421e+07	0.577743		2.36847	4.87692
3.68067				6.18921e+07	0.562063		4.04424				6.18921e+07	0.578037		2.03196	4.75593
3.59226				6.1942e+07	0.562355		3.77597				6.1942e+07	0.578331		2.45075	4.89078
3.79675				6.1992e+07	0.562647		4.1014				6.1992e+07	0.578625		1.94862	4.88848
4.71303				6.2042e+07	0.562938		3.7476				6.2042e+07	0.578918		1.99116	4.90896
3.24396				6.20919e+07	0.563229		3.75478				6.20919e+07	0.579211		4.48645	4.91121
3.70347				6.21419e+07	0.56352		3.66515				6.21419e+07	0.579504		1.8577	4.89535
3.23199				6.21918e+07	0.563811		3.70347				6.21918e+07	0.579797		2.109	5.00345
3.65731				6.22418e+07	0.564101		3.71098				6.22418e+07	0.580089		2.03196	4.83415
3.19516				6.22917e+07	0.564392		3.70347				6.22917e+07	0.580382		2.14535	4.82929
3.19516				6.23417e+07	0.564682		3.71098				6.23417e+07	0.580674		2.30966	4.79455
3.29045				6.23916e+07	0.564972		5.48895				6.23916e+07	0.580966		2.109	4.94436
3.1172				6.24416e+07	0.565262		3.83702				6.24416e+07	0.581257		2.18042	4.78694
3.87573				6.24915e+07	0.565551		3.64941				6.24915e+07	0.581549		2.07128	4.989
3.71841				6.25415e+07	0.565841		3.73311				6.25415e+07	0.58184		2.24707	4.87459
3.68833				6.25914e+07	0.56613		3.77597				6.25914e+07	0.582131		2.109	4.86287
3.67295				6.26414e+07	0.566419		3.85008				6.26414e+07	0.582422		2.109	4.94653
3.64941				6.26913e+07	0.566708		3.74038				6.26913e+07	0.582713		2.30966	4.86522
3.79675				6.27413e+07	0.566997		3.7619				6.27413e+07	0.583003		2.24707	4.89307
3.74038				6.27912e+07	0.567285		3.71841				6.27912e+07	0.583294		2.3395	4.84141
4.87459				6.28412e+07	0.567573		4.25556				6.28412e+07	0.583584		2.07128	4.9067
3.60892				6.28911e+07	0.567861		4.27271				6.28911e+07	0.583874		1.90419	5.03967
3.69593				6.29411e+07	0.568149		4.18377				6.29411e+07	0.584163		2.07128	4.83658
3.75478				6.2991e+07	0.568437		3.68067				6.2991e+07	0.584453		2.03196	4.8605
3.61714				6.3041e+07	0.568724		3.70347				6.3041e+07	0.584742		2.07128	4.81207
3.59226				6.3091e+07	0.569012		3.74038				6.3091e+07	0.585031		4.53345	4.88156
3.65731				6.31409e+07	0.569299		3.66515				6.31409e+07	0.58532		1.94862	4.77928
4.4226				6.31909e+07	0.569586		3.71098				6.31909e+07	0.585609		2.07128	4.91345
5.16924				6.32408e+07	0.569872		4.04424				6.32408e+07	0.585897		2.14535	4.85101
5.21006				6.32908e+07	0.570159		3.66515				6.32908e+07	0.586185		2.03196	4.87225
3.76896				6.33407e+07	0.570445		3.71098				6.33407e+07	0.586473		1.8577	4.839
3.15696				6.33907e+07	0.570732		3.64941				6.33907e+07	0.586761		2.24707	4.79455
4.95302				6.34406e+07	0.571017		4.43354				6.34406e+07	0.587049		2.03196	4.85339
3.59226				6.34906e+07	0.571303		3.63342				6.34906e+07	0.587336		2.109	4.83658
3.60892				6.35405e+07	0.571589		3.71841				6.35405e+07	0.587624		2.07128	4.69367
3.57532				6.35905e+07	0.571874		3.68833				6.35905e+07	0.587911		2.03196	4.85577
3.69593				6.36404e+07	0.572159		3.60892				6.36404e+07	0.588198		2.2143	4.8605
3.56671				6.36904e+07	0.572444		3.62533				6.36904e+07	0.588484		2.24707	4.86992
3.68833				6.37403e+07	0.572729		3.70347				6.37403e+07	0.588771		2.24707	4.88848
3.913				6.37903e+07	0.573014		5.36278				6.37903e+07	0.589057		3.31295	4.83172
3.7619				6.38402e+07	0.573298		3.73311				6.38402e+07	0.589343		2.18042	4.89078
3.91908				6.38902e+07	0.573583		3.58382				6.38902e+07	0.589629		1.99116	4.94436
4.89535				6.39401e+07	0.573867		3.913				6.39401e+07	0.589915		2.07128	4.88387
3.64145				6.39901e+07	0.574151		4.3062				6.39901e+07	0.5902		1.70347	4.83415
4.3103				6.40401e+07	0.574434		3.71841				6.40401e+07	0.590486		2.30966	4.85101
3.68833				6.409e+07	0.574718		3.67295				6.409e+07	0.590771		1.99116	4.91569
4.00051				6.414e+07	0.575001		3.63342				6.414e+07	0.591056		2.109	4.87459
4.06541				6.41899e+07	0.575284		3.64145				6.41899e+07	0.59134		2.14535	4.85577
3.96062				6.42399e+07	0.575567		5.95279				6.42399e+07	0.591625		1.80894	4.79958
3.69593				6.42898e+07	0.57585		3.93112				6.42898e+07	0.591909		2.18042	4.86522
3.68833				6.43398e+07	0.576132		3.74038				6.43398e+07	0.592193		2.47671	4.80709
3.60892				6.43897e+07	0.576415		3.7619				6.43897e+07	0.592477		3.04723	4.85339
3.65731				6.44397e+07	0.576697		3.68833				6.44397e+07	0.592761		2.03196	4.81207
4.3062				6.44896e+07	0.576979		3.67295				6.44896e+07	0.593044		2.07128	4.95086
4.73202				6.45396e+07	0.577261		3.91908				6.45396e+07	0.593327		1.99116	4.87225
4.31439				6.45895e+07	0.577542		4.84382				6.45895e+07	0.593611		1.99116	4.79455
3.30178				6.46395e+07	0.577824		3.81034				6.46395e+07	0.593893		2.50201	4.86287
3.75478				6.46894e+07	0.578105		3.70347				6.46894e+07	0.594176		2.07128	4.81455
3.73311				6.47394e+07	0.578386		4.69367				6.47394e+07	0.594459		2.30966	4.85339
3.77597				6.47893e+07	0.578667		4.23808				6.47893e+07	0.594741		2.2143	4.90218
4.69087				6.48393e+07	0.578948		3.72579				6.48393e+07	0.595023		2.03196	4.85814
3.23199				6.48892e+07	0.579228		3.81707				6.48892e+07	0.595305		2.42409	4.81455
3.58382				6.49392e+07	0.579509		4.49331				6.49392e+07	0.595587		2.109	4.72933
3.84357				6.49891e+07	0.579789		4.14585				6.49891e+07	0.595868		2.03196	4.78694
3.84357				6.50391e+07	0.580069		3.83702				6.50391e+07	0.59615		1.94862	4.93562
3.65731				6.50891e+07	0.580348		3.71841				6.50891e+07	0.596431		2.109	4.81207
3.54052				6.5139e+07	0.580628		4.2896				6.5139e+07	0.596712		2.07128	4.77414
4.51358				6.5189e+07	0.580907		3.62533				6.5189e+07	0.596992		1.94862	4.9067
3.21984				6.52389e+07	0.581186		3.7476				6.52389e+07	0.597273		2.42409	4.8999
3.52268				6.52889e+07	0.581465		3.79675				6.52889e+07	0.597553		1.99116	4.82929
4.63024				6.53388e+07	0.581744		3.76896				6.53388e+07	0.597834		2.24707	4.8605
5.05924				6.53888e+07	0.582023		3.70347				6.53888e+07	0.598113		1.90419	4.77671
3.87573				6.54387e+07	0.582301		3.60062				6.54387e+07	0.598393		2.18042	4.92903
3.68833				6.54887e+07	0.58258		3.69593				6.54887e+07	0.598673		1.99116	4.86992
3.70347				6.55386e+07	0.582858		4.50686				6.55386e+07	0.598952		2.18042	4.92016
3.9722				6.55886e+07	0.583136		3.63342				6.55886e+07	0.599231		2.18042	4.88848
4.44076				6.56385e+07	0.583413		3.71841				6.56385e+07	0.59951		2.03196	4.84382
3.60892				6.56885e+07	0.583691		3.68833				6.56885e+07	0.599789		2.30966	4.9246
3.77597				6.57384e+07	0.583968		3.64145				6.57384e+07	0.600068		2.07128	4.7844
3.19516				6.57884e+07	0.584245		5.69966				6.57884e+07	0.600346		4.6682	4.81948
3.15696				6.58383e+07	0.584522		5.10655				6.58383e+07	0.600624		2.109	4.85814
3.76896				6.58883e+07	0.584799		3.67295				6.58883e+07	0.600902		1.99116	4.84622
3.27903				6.59382e+07	0.585076		3.83702				6.59382e+07	0.60118		1.99116	4.88618
3.5136				6.59882e+07	0.585352		3.64941				6.59882e+07	0.601458		2.30966	4.81207
4.7185				6.60382e+07	0.585628		3.77597				6.60382e+07	0.601735		2.109	4.81702
3.31295				6.60881e+07	0.585904		3.60892				6.60881e+07	0.602013		1.99116	4.79201
3.54933				6.61381e+07	0.58618		4.89078				6.61381e+07	0.60229		2.07128	4.78184
3.68067				6.6188e+07	0.586456		3.69593				6.6188e+07	0.602567		1.99116	4.83658
3.60062				6.6238e+07	0.586731		3.64145				6.6238e+07	0.602843		3.06161	4.92238
4.6682				6.62879e+07	0.587007		3.71098				6.62879e+07	0.60312		2.3395	4.80959
3.72579				6.63379e+07	0.587282		3.60062				6.63379e+07	0.603396		1.8577	4.81207
4.29377				6.63878e+07	0.587557		3.73311				6.63878e+07	0.603672		2.109	4.93343
3.60892				6.64378e+07	0.587831		3.74038				6.64378e+07	0.603948		2.03196	4.85339
4.58145				6.64877e+07	0.588106		4.2022				6.64877e+07	0.604224		2.07128	4.76116
4.01163				6.65377e+07	0.58838		3.68833				6.65377e+07	0.604499		2.07128	4.87459
4.51022				6.65876e+07	0.588655		3.71841				6.65876e+07	0.604775		2.07128	4.97223
5.43587				6.66376e+07	0.588929		3.96062				6.66376e+07	0.60505		2.109	4.89078
4.39663				6.66875e+07	0.589203		3.68067				6.66875e+07	0.605325		2.07128	4.8244
3.30178				6.67375e+07	0.589476		3.59226				6.67375e+07	0.605599		2.03196	4.90444
4.92238				6.67874e+07	0.58975		3.74038				6.67874e+07	0.605874		2.42409	4.86992
3.61714				6.68374e+07	0.590023		3.93112				6.68374e+07	0.606148		2.24707	4.8605
3.73311				6.68873e+07	0.590296		3.64941				6.68873e+07	0.606422		2.03196	4.75331
3.78294				6.69373e+07	0.590569		3.67295				6.69373e+07	0.606696		2.03196	4.79958
4.25121				6.69872e+07	0.590842		3.83702				6.69872e+07	0.60697		3.92512	4.80959
3.64145				6.70372e+07	0.591114		3.71841				6.70372e+07	0.607244		2.27891	4.92016
3.60062				6.70872e+07	0.591387		3.71098				6.70872e+07	0.607517		2.39662	4.97011
5.47243				6.71371e+07	0.591659		3.71098				6.71371e+07	0.60779		2.2143	4.85339
3.26748				6.71871e+07	0.591931		3.59226				6.71871e+07	0.608064		2.2143	4.8244
3.14385				6.7237e+07	0.592203		3.65731				6.7237e+07	0.608336		1.99116	4.9067
5.66749				6.7287e+07	0.592475		3.71841				6.7287e+07	0.608609		1.94862	4.89763
3.80357				6.73369e+07	0.592746		3.64941				6.73369e+07	0.608881		2.55077	4.89535
3.20757				6.73869e+07	0.593017		3.64941				6.73869e+07	0.609154		2.24707	4.8244
3.98362				6.74368e+07	0.593288		3.86939				6.74368e+07	0.609426		2.76437	4.93562
3.78294				6.74868e+07	0.593559		3.83702				6.74868e+07	0.609698		2.30966	4.77928
4.95302				6.75367e+07	0.59383		3.68833				6.75367e+07	0.609969		1.80894	4.81207
3.33492				6.75867e+07	0.594101		3.67295				6.75867e+07	0.610241		2.24707	4.84622
3.98362				6.76366e+07	0.594371		4.30208				6.76366e+07	0.610512		2.64177	4.9246
4.89535				6.76866e+07	0.594641		4.69087				6.76866e+07	0.610783		2.109	4.76897
3.64145				6.77365e+07	0.594911		3.83042				6.77365e+07	0.611054		2.03196	4.91569
3.32399				6.77865e+07	0.595181		4.24248				6.77865e+07	0.611325		1.99116	4.84622
3.65731				6.78364e+07	0.595451		4.53345				6.78364e+07	0.611596		1.94862	4.93562
3.20757				6.78864e+07	0.59572		3.66515				6.78864e+07	0.611866		2.66326	4.85339
3.52268				6.79363e+07	0.59599		3.83702				6.79363e+07	0.612136		3.29045	4.88848
3.80357				6.79863e+07	0.596259		4.3103				6.79863e+07	0.612406		2.07128	4.88387
3.81034				6.80363e+07	0.596528		3.69593				6.80363e+07	0.612676		2.07128	4.77414
3.8883				6.80862e+07	0.596797		3.86298				6.80862e+07	0.612946		1.80894	4.85339
3.72579				6.81362e+07	0.597065		3.76896				6.81362e+07	0.613215		1.94862	4.78184
3.72579				6.81861e+07	0.597334		3.85008				6.81861e+07	0.613484		4.40038	4.87459
5.02172				6.82361e+07	0.597602		3.74038				6.82361e+07	0.613754		2.109	4.86757
3.71098				6.8286e+07	0.59787		3.87573				6.8286e+07	0.614022		2.03196	4.87924
3.60892				6.8336e+07	0.598138		4.23808				6.8336e+07	0.614291		2.27891	4.79455
3.32399				6.83859e+07	0.598406		3.68067				6.83859e+07	0.61456		1.90419	4.85339
3.61714				6.84359e+07	0.598673		3.68833				6.84359e+07	0.614828		2.07128	4.82685
3.69593				6.84858e+07	0.59894		4.6682				6.84858e+07	0.615096		4.04957	4.92238
4.16024				6.85358e+07	0.599208		3.7476				6.85358e+07	0.615364		2.2143	4.86992
3.64941				6.85857e+07	0.599475		3.85008				6.85857e+07	0.615632		2.18042	4.84382
3.60892				6.86357e+07	0.599741		3.64941				6.86357e+07	0.615899		1.90419	4.80459
4.0061				6.86856e+07	0.600008		3.75478				6.86856e+07	0.616167		2.07128	4.89078
3.64941				6.87356e+07	0.600275		3.86298				6.87356e+07	0.616434		2.14535	4.85339
3.80357				6.87855e+07	0.600541		3.63342				6.87855e+07	0.616701		2.03196	4.84622
3.56671				6.88355e+07	0.600807		3.71841				6.88355e+07	0.616968		2.14535	4.76638
3.84357				6.88854e+07	0.601073		4.93562				6.88854e+07	0.617234		2.24707	4.82929
3.50448				6.89354e+07	0.601339		3.69593				6.89354e+07	0.617501		2.24707	4.80209
3.19516				6.89853e+07	0.601604		3.73311				6.89853e+07	0.617767		2.07128	4.89535
4.99728				6.90353e+07	0.60187		3.913				6.90353e+07	0.618033		2.07128	4.78694
4.44434				6.90853e+07	0.602135		5.58392				6.90853e+07	0.618299		2.07128	4.82929
4.04957				6.91352e+07	0.6024		4.07582				6.91352e+07	0.618565		2.2143	4.93123
3.68067				6.91852e+07	0.602665		3.83702				6.91852e+07	0.61883		2.14535	4.90218
5.09353				6.92351e+07	0.602929		3.74038				6.92351e+07	0.619096		2.109	5.04361
3.62533				6.92851e+07	0.603194		3.69593				6.92851e+07	0.619361		1.8577	4.7844
3.76896				6.9335e+07	0.603458		3.68067				6.9335e+07	0.619626		2.27891	4.66533
3.64145				6.9385e+07	0.603722		4.06541				6.9385e+07	0.619891		1.99116	4.94653
4.19303				6.94349e+07	0.603986		3.71841				6.94349e+07	0.620155		1.90419	4.90896
3.52268				6.94849e+07	0.60425		4.60919				6.94849e+07	0.62042		2.18042	4.76897
3.56671				6.95348e+07	0.604514		3.59226				6.95348e+07	0.620684		2.57437	4.87692
3.75478				6.95848e+07	0.604777		5.66326				6.95848e+07	0.620948		2.03196	4.82685
3.68067				6.96347e+07	0.605041		3.96642				6.96347e+07	0.621212		1.94862	4.87225
3.16985				6.96847e+07	0.605304		4.12141				6.96847e+07	0.621476		1.90419	4.88156
3.48597				6.97346e+07	0.605567		3.67295				6.97346e+07	0.621739		1.99116	4.7844
3.21984				6.97846e+07	0.60583		3.78986				6.97846e+07	0.622003		2.07128	4.92681
3.76896				6.98345e+07	0.606092		4.37765				6.98345e+07	0.622266		2.39662	4.83415
3.57532				6.98845e+07	0.606354		4.12634				6.98845e+07	0.622529		2.07128	4.82929
3.23199				6.99344e+07	0.606617		3.69593				6.99344e+07	0.622791		1.94862	4.83415
3.64941				6.99844e+07	0.606879		3.70347				6.99844e+07	0.623054		2.2143	4.89535
3.24396				7.00344e+07	0.607141		3.66515				7.00344e+07	0.623316		1.80894	4.92681
3.64145				7.00843e+07	0.607402		3.98928				7.00843e+07	0.623579		2.55077	4.92903
5.18986				7.01343e+07	0.607664		3.71841				7.01343e+07	0.623841		3.35644	4.79958
3.21984				7.01842e+07	0.607925		4.05488				7.01842e+07	0.624103		2.14535	4.89763
3.47658				7.02342e+07	0.608186		3.83042				7.02342e+07	0.624364		2.07128	4.85339
3.65731				7.02841e+07	0.608448		3.69593				7.02841e+07	0.624626		2.03196	4.84861
3.53164				7.03341e+07	0.608708		3.60892				7.03341e+07	0.624887		2.07128	4.86992
3.27903				7.0384e+07	0.608969		4.36221				7.0384e+07	0.625148		2.109	4.84382
3.71841				7.0434e+07	0.60923		3.65731				7.0434e+07	0.625409		2.18042	4.82685
3.60892				7.04839e+07	0.60949		3.69593				7.04839e+07	0.62567		2.03196	4.83172
5.11392				7.05339e+07	0.60975		3.63342				7.05339e+07	0.62593		2.2143	4.75593
4.16971				7.05838e+07	0.61001		3.71841				7.05838e+07	0.626191		2.36847	4.86522
3.72579				7.06338e+07	0.61027		4.48301				7.06338e+07	0.626451		2.03196	4.86757
3.56671				7.06837e+07	0.610529		3.80357				7.06837e+07	0.626711		1.94862	4.89078
3.78294				7.07337e+07	0.610789		3.68067				7.07337e+07	0.626971		2.14535	4.81702
4.46211				7.07836e+07	0.611048		3.73311				7.07836e+07	0.627231		2.18042	4.72933
4.7844				7.08336e+07	0.611307		3.61714				7.08336e+07	0.62749		1.99116	4.74006
3.60062				7.08835e+07	0.611566		3.71098				7.08835e+07	0.627749		2.36847	4.839
3.68067				7.09335e+07	0.611825		4.38148				7.09335e+07	0.628009		2.30966	4.96587
3.52268				7.09834e+07	0.612084		3.66515				7.09834e+07	0.628268		2.07128	4.80459
3.66515				7.10334e+07	0.612342		5.02974				7.10334e+07	0.628526		1.99116	4.79958
3.71841				7.10834e+07	0.6126		3.64145				7.10834e+07	0.628785		2.109	4.90218
3.75478				7.11333e+07	0.612858		4.36221				7.11333e+07	0.629043		2.07128	4.94219
5.14107				7.11833e+07	0.613116		3.70347				7.11833e+07	0.629302		1.80894	4.95086
5.04164				7.12332e+07	0.613374		3.64941				7.12332e+07	0.62956		3.04723	4.85577
3.24396				7.12832e+07	0.613631		4.35831				7.12832e+07	0.629818		2.03196	4.76638
5.00754				7.13331e+07	0.613889		3.62533				7.13331e+07	0.630075		2.27891	4.75855
4.53998				7.13831e+07	0.614146		3.69593				7.13831e+07	0.630333		2.18042	4.9067
3.96642				7.1433e+07	0.614403		5.60996				7.1433e+07	0.63059		2.18042	4.95946
3.91908				7.1483e+07	0.61466		3.73311				7.1483e+07	0.630847		2.109	4.86522
3.69593				7.15329e+07	0.614917		3.7619				7.15329e+07	0.631104		1.94862	4.86992
3.71841				7.15829e+07	0.615173		4.57519				7.15829e+07	0.631361		2.07128	4.94219
3.71841				7.16328e+07	0.61543		3.69593				7.16328e+07	0.631618		2.3395	4.86992
4.64794				7.16828e+07	0.615686		3.7476				7.16828e+07	0.631874		2.24707	4.87692
3.54933				7.17327e+07	0.615942		3.83042				7.17327e+07	0.63213		1.8577	4.81207
3.81034				7.17827e+07	0.616198		3.61714				7.17827e+07	0.632387		1.94862	4.79958
3.71841				7.18326e+07	0.616453		3.64145				7.18326e+07	0.632642		1.94862	4.79201
5.05341				7.18826e+07	0.616709		3.70347				7.18826e+07	0.632898		2.14535	4.81948
3.82376				7.19325e+07	0.616964		3.70347				7.19325e+07	0.633154		1.99116	4.89535
3.5136				7.19825e+07	0.617219		4.45504				7.19825e+07	0.633409		2.14535	4.83658
3.18259				7.20325e+07	0.617474		5.62987				7.20325e+07	0.633664		3.20757	4.81702
3.71098				7.20824e+07	0.617729		4.3103				7.20824e+07	0.633919		1.90419	4.74006
3.68067				7.21324e+07	0.617984		3.79675				7.21324e+07	0.634174		2.18042	4.84861
5.43853				7.21823e+07	0.618238		3.76896				7.21823e+07	0.634429		2.14535	4.90218
3.71098				7.22323e+07	0.618493		4.11145				7.22323e+07	0.634683		2.07128	4.83658
3.59226				7.22822e+07	0.618747		3.7619				7.22822e+07	0.634938		2.109	4.93562
4.88156				7.23322e+07	0.619001		3.77597				7.23322e+07	0.635192		2.30966	4.91121
3.63342				7.23821e+07	0.619255		4.33059				7.23821e+07	0.635446		1.99116	4.8605
4.38148				7.24321e+07	0.619508		3.90689				7.24321e+07	0.6357		2.03196	4.86522
5.30386				7.2482e+07	0.619762		4.09124				7.2482e+07	0.635953		1.8577	4.89535
3.68067				7.2532e+07	0.620015		3.64145				7.2532e+07	0.636207		2.03196	4.89307
3.7476				7.25819e+07	0.620268		3.68067				7.25819e+07	0.63646		2.45075	4.83658
3.76896				7.26319e+07	0.620521		3.71841				7.26319e+07	0.636713		2.109	4.86757
3.66515				7.26818e+07	0.620774		3.70347				7.26818e+07	0.636966		2.03196	4.84141
3.65731				7.27318e+07	0.621027		3.60892				7.27318e+07	0.637219		2.07128	4.85101
3.14385				7.27817e+07	0.621279		4.23808				7.27817e+07	0.637471		2.14535	4.85339
3.59226				7.28317e+07	0.621531		3.73311				7.28317e+07	0.637723		2.87356	4.92016
4.68525				7.28816e+07	0.621783		3.78986				7.28816e+07	0.637976		1.99116	4.84861
4.38148				7.29316e+07	0.622035		3.71098				7.29316e+07	0.638228		2.109	4.82685
3.76896				7.29815e+07	0.622287		3.84357				7.29815e+07	0.63848		2.109	4.87459
3.49526				7.30315e+07	0.622539		3.96062				7.30315e+07	0.638731		1.94862	4.75855
3.72579				7.30815e+07	0.62279		3.75478				7.30815e+07	0.638983		2.27891	4.9067
3.60062				7.31314e+07	0.623042		3.61714				7.31314e+07	0.639234		2.109	4.84141
5.07653				7.31814e+07	0.623293		3.64941				7.31814e+07	0.639485		1.99116	4.79958
5.03967				7.32313e+07	0.623544		3.72579				7.32313e+07	0.639736		2.14535	4.90896
3.71098				7.32813e+07	0.623794		3.71098				7.32813e+07	0.639987		2.18042	4.90218
3.81707				7.33312e+07	0.624045		4.77156				7.33312e+07	0.640238		2.07128	4.84141
5.37557				7.33812e+07	0.624296		3.68067				7.33812e+07	0.640488		1.94862	4.76116
3.80357				7.34311e+07	0.624546		3.72579				7.34311e+07	0.640738		2.03196	4.82685
3.65731				7.34811e+07	0.624796		3.69593				7.34811e+07	0.640988		2.109	4.81702
5.07653				7.3531e+07	0.625046		4.01163				7.3531e+07	0.641238		5.20337	4.91121
3.75478				7.3581e+07	0.625296		4.12141				7.3581e+07	0.641488		2.14535	4.75067
4.65668				7.36309e+07	0.625545		3.79675				7.36309e+07	0.641738		2.14535	4.88156
3.53164				7.36809e+07	0.625795		3.71841				7.36809e+07	0.641987		2.07128	4.80959
3.81707				7.37308e+07	0.626044		4.62726				7.37308e+07	0.642236		1.94862	4.82685
3.67295				7.37808e+07	0.626293		3.67295				7.37808e+07	0.642485		2.03196	4.88848
3.63342				7.38307e+07	0.626542		3.8883				7.38307e+07	0.642734		2.03196	4.88156
3.60062				7.38807e+07	0.626791		4.17911				7.38807e+07	0.642983		2.07128	4.95946
3.58382				7.39306e+07	0.62704		3.65731				7.39306e+07	0.643231		1.94862	4.86757
4.13614				7.39806e+07	0.627288		4.06015				7.39806e+07	0.64348		2.2143	4.90896
4.96587				7.40306e+07	0.627536		3.68067				7.40306e+07	0.643728		2.03196	4.93781
3.20757				7.40805e+07	0.627784		3.76896				7.40805e+07	0.643976		1.99116	4.88387
3.18259				7.41305e+07	0.628032		4.23367				7.41305e+07	0.644224		2.07128	4.76116
4.07063				7.41804e+07	0.62828		3.7476				7.41804e+07	0.644472		2.14535	4.839
3.7476				7.42304e+07	0.628528		3.78986				7.42304e+07	0.644719		1.99116	4.85101
3.1172				7.42803e+07	0.628775		3.78294				7.42803e+07	0.644966		1.90419	4.79201
4.38148				7.43303e+07	0.629023		3.79675				7.43303e+07	0.645213		2.18042	4.95086
3.56671				7.43802e+07	0.62927		3.7619				7.43802e+07	0.64546		2.109	4.74272
3.62533				7.44302e+07	0.629517		3.58382				7.44302e+07	0.645707		2.2143	4.91345
3.65731				7.44801e+07	0.629763		3.68067				7.44801e+07	0.645954		1.99116	4.86287
4.22477				7.45301e+07	0.63001		3.68833				7.45301e+07	0.6462		2.18042	4.83658
3.25579				7.458e+07	0.630257		3.65731				7.458e+07	0.646447		1.8577	4.88156
3.74038				7.463e+07	0.630503		3.65731				7.463e+07	0.646693		2.14535	4.94653
4.05488				7.46799e+07	0.630749		3.78986				7.46799e+07	0.646939		2.30966	4.75067
3.64145				7.47299e+07	0.630995		3.59226				7.47299e+07	0.647185		2.39662	4.79455
3.55806				7.47798e+07	0.631241		3.913				7.47798e+07	0.64743		2.14535	4.89078
5.01971				7.48298e+07	0.631487		3.78294				7.48298e+07	0.647676		2.36847	4.79201
3.64941				7.48797e+07	0.631732		4.18377				7.48797e+07	0.647921		2.03196	4.89078
3.26748				7.49297e+07	0.631977		4.37382				7.49297e+07	0.648166		2.14535	4.81455
3.71841				7.49796e+07	0.632223		4.34256				7.49796e+07	0.648411		2.14535	4.86757
4.4226				7.50296e+07	0.632468		3.90072				7.50296e+07	0.648656		2.24707	4.82929
3.63342				7.50796e+07	0.632712		3.74038				7.50796e+07	0.6489		2.03196	4.88387
3.79675				7.51295e+07	0.632957		3.74038				7.51295e+07	0.649145		2.07128	4.85339
3.70347				7.51795e+07	0.633202		3.86939				7.51795e+07	0.649389		1.94862	4.83172
3.57532				7.52294e+07	0.633446		3.79675				7.52294e+07	0.649633		2.14535	4.81455
4.3544				7.52794e+07	0.63369		3.85655				7.52794e+07	0.649877		2.24707	4.86287
3.73311				7.53293e+07	0.633934		3.68067				7.53293e+07	0.650121		2.24707	4.75855
3.71098				7.53793e+07	0.634178		4.04424				7.53793e+07	0.650364		2.07128	4.92681
3.72579				7.54292e+07	0.634422		3.79675				7.54292e+07	0.650608		3.03264	4.78184
3.71098				7.54792e+07	0.634665		3.66515				7.54792e+07	0.650851		2.24707	4.86287
3.78986				7.55291e+07	0.634909		4.2113				7.55291e+07	0.651094		2.52669	4.92681
3.65731				7.55791e+07	0.635152		3.65731				7.55791e+07	0.651337		1.8577	4.9067
3.71098				7.5629e+07	0.635395		5.2315				7.5629e+07	0.651579		2.74496	4.8605
4.72664				7.5679e+07	0.635638		4.37382				7.5679e+07	0.651822		2.03196	4.85577
4.71029				7.57289e+07	0.635881		3.70347				7.57289e+07	0.652064		3.69593	4.84861
3.67295				7.57789e+07	0.636123		4.25121				7.57789e+07	0.652307		2.14535	4.82685
3.73311				7.58288e+07	0.636365		4.02262				7.58288e+07	0.652549		2.109	4.76116
3.66515				7.58788e+07	0.636608		3.64941				7.58788e+07	0.652791		2.24707	4.81702
4.09634				7.59287e+07	0.63685		3.72579				7.59287e+07	0.653032		1.90419	4.8244
3.72579				7.59787e+07	0.637092		4.07063				7.59787e+07	0.653274		2.109	4.83172
3.59226				7.60287e+07	0.637333		4.40038				7.60287e+07	0.653515		1.94862	4.88618
3.88204				7.60786e+07	0.637575		3.87573				7.60786e+07	0.653756		2.109	4.85101
3.71841				7.61286e+07	0.637817		3.76896				7.61286e+07	0.653997		2.18042	4.8244
3.42826				7.61785e+07	0.638058		3.70347				7.61785e+07	0.654238		1.8577	4.7185
4.03888				7.62285e+07	0.638299		3.85008				7.62285e+07	0.654479		2.2143	4.84382
5.19326				7.62784e+07	0.63854		3.71841				7.62784e+07	0.65472		2.36847	4.71303
3.53164				7.63284e+07	0.638781		4.27271				7.63284e+07	0.65496		3.44786	4.85577
3.70347				7.63783e+07	0.639021		3.73311				7.63783e+07	0.6552		3.1172	4.82195
3.63342				7.64283e+07	0.639262		3.69593				7.64283e+07	0.65544		1.8577	4.76116
4.24685				7.64782e+07	0.639502		4.11145				7.64782e+07	0.65568		2.03196	4.73202
3.57532				7.65282e+07	0.639742		3.67295				7.65282e+07	0.65592		1.8577	4.88848
4.17911				7.65781e+07	0.639982		3.83042				7.65781e+07	0.656159		3.08981	4.83658
3.72579				7.66281e+07	0.640222		3.76896				7.66281e+07	0.656399		2.18042	4.82195
3.81034				7.6678e+07	0.640462		3.78294				7.6678e+07	0.656638		2.14535	4.91793
3.61714				7.6728e+07	0.640701		3.71098				7.6728e+07	0.656877		2.30966	4.9246
4.33459				7.67779e+07	0.640941		4.51022				7.67779e+07	0.657116		2.07128	4.88387
3.63342				7.68279e+07	0.64118		3.64145				7.68279e+07	0.657354		1.90419	4.82929
3.85655				7.68778e+07	0.641419		3.68067				7.68778e+07	0.657593		2.64177	4.86992
3.20757				7.69278e+07	0.641658		4.51022				7.69278e+07	0.657831		2.03196	4.78184
3.61714				7.69777e+07	0.641896		3.78986				7.69777e+07	0.658069		3.29045	4.84861
3.78986				7.70277e+07	0.642135		4.25556				7.70277e+07	0.658307		2.109	4.97223
4.21581				7.70777e+07	0.642373		4.01163				7.70777e+07	0.658545		2.07128	4.87692
3.27903				7.71276e+07	0.642612		4.71029				7.71276e+07	0.658783		2.27891	4.78184
3.93112				7.71776e+07	0.64285		5.44513				7.71776e+07	0.659021		2.2143	4.84382
3.913				7.72275e+07	0.643088		4.16499				7.72275e+07	0.659258		2.39662	4.75331
3.13061				7.72775e+07	0.643325		3.75478				7.72775e+07	0.659495		2.36847	4.96587
3.56671				7.73274e+07	0.643563		3.81034				7.73274e+07	0.659732		2.109	4.94436
3.66515				7.73774e+07	0.643801		4.50686				7.73774e+07	0.659969		2.36847	4.84382
3.54933				7.74273e+07	0.644038		3.76896				7.74273e+07	0.660206		2.14535	4.78184
5.3367				7.74773e+07	0.644275		4.08099				7.74773e+07	0.660442		2.78341	4.7844
3.54933				7.75272e+07	0.644512		3.69593				7.75272e+07	0.660679		2.109	4.79707
3.27903				7.75772e+07	0.644749		3.74038				7.75772e+07	0.660915		2.14535	4.76638
4.01714				7.76271e+07	0.644985		3.66515				7.76271e+07	0.661151		1.94862	4.89307
3.80357				7.76771e+07	0.645222		4.08613				7.76771e+07	0.661387		1.90419	4.75855
3.50448				7.7727e+07	0.645458		3.64145				7.7727e+07	0.661623		2.03196	4.79455
4.2896				7.7777e+07	0.645694		4.14101				7.7777e+07	0.661858		5.3219	4.90218
5.27304				7.78269e+07	0.64593		5.63533				7.78269e+07	0.662094		2.55077	4.87225
5.38542				7.78769e+07	0.646166		3.71841				7.78769e+07	0.662329		1.90419	4.80209
3.35644				7.79268e+07	0.646402		3.68833				7.79268e+07	0.662564		2.27891	4.83172
3.7619				7.79768e+07	0.646638		3.69593				7.79768e+07	0.662799		2.24707	4.77414
3.75478				7.80268e+07	0.646873		4.90444				7.80268e+07	0.663034		2.109	4.81702
3.81034				7.80767e+07	0.647108		3.77597				7.80767e+07	0.663268		2.14535	4.80459
4.69923				7.81267e+07	0.647343		3.64145				7.81267e+07	0.663503		2.2143	4.86992
4.09124				7.81766e+07	0.647578		3.76896				7.81766e+07	0.663737		2.6198	4.80209
5.15172				7.82266e+07	0.647813		3.74038				7.82266e+07	0.663971		1.99116	4.97011
4.60615				7.82765e+07	0.648048		3.72579				7.82765e+07	0.664205		2.27891	4.75593
3.18259				7.83265e+07	0.648282		4.10644				7.83265e+07	0.664439		2.30966	4.83658
3.77597				7.83764e+07	0.648516		3.68833				7.83764e+07	0.664672		2.2143	4.9246
3.62533				7.84264e+07	0.648751		3.64941				7.84264e+07	0.664906		2.30966	4.71576
4.78184				7.84763e+07	0.648985		3.70347				7.84763e+07	0.665139		1.99116	4.93562
3.61714				7.85263e+07	0.649218		4.19303				7.85263e+07	0.665372		2.109	4.79455
4.96587				7.85762e+07	0.649452		3.68067				7.85762e+07	0.665605		2.07128	4.87692
3.18259				7.86262e+07	0.649686		3.76896				7.86262e+07	0.665838		2.109	4.85814
4.74006				7.86761e+07	0.649919		3.71841				7.86761e+07	0.66607		2.2143	4.86992
3.68067				7.87261e+07	0.650152		4.23808				7.87261e+07	0.666303		1.99116	4.80209
3.64941				7.8776e+07	0.650385		3.7476				7.8776e+07	0.666535		2.18042	4.9487
3.80357				7.8826e+07	0.650618		4.76116				7.8826e+07	0.666767		1.94862	4.84382
3.57532				7.88759e+07	0.650851		3.82376				7.88759e+07	0.666999		1.99116	4.86757
3.71841				7.89259e+07	0.651084		3.81707				7.89259e+07	0.667231		2.42409	4.79201
3.63342				7.89758e+07	0.651316		3.86939				7.89758e+07	0.667463		3.99491	4.80459
3.85655				7.90258e+07	0.651548		3.86298				7.90258e+07	0.667694		2.18042	4.79201
4.23808				7.90758e+07	0.65178		4.2203				7.90758e+07	0.667926		3.36702	4.77156
3.73311				7.91257e+07	0.652012		3.81034				7.91257e+07	0.668157		1.99116	4.87924
3.7476				7.91757e+07	0.652244		5.04361				7.91757e+07	0.668388		2.14535	4.8999
4.79958				7.92256e+07	0.652476		3.67295				7.92256e+07	0.668619		2.07128	4.80209
3.67295				7.92756e+07	0.652707		3.8883				7.92756e+07	0.668849		2.3395	4.79707
3.75478				7.93255e+07	0.652939		3.69593				7.93255e+07	0.66908		1.94862	4.88156
4.97644				7.93755e+07	0.65317		3.81034				7.93755e+07	0.66931		1.80894	4.94219
4.15068				7.94254e+07	0.653401		3.60892				7.94254e+07	0.66954		1.94862	4.92238
5.55247				7.94754e+07	0.653632		3.62533				7.94754e+07	0.66977		3.1172	4.88618
3.68067				7.95253e+07	0.653863		3.79675				7.95253e+07	0.67		1.94862	4.80709
3.72579				7.95753e+07	0.654093		4.2113				7.95753e+07	0.67023		2.39662	4.88387
4.97855				7.96252e+07	0.654324		3.68833				7.96252e+07	0.67046		2.03196	4.85339
5.14819				7.96752e+07	0.654554		4.01163				7.96752e+07	0.670689		2.109	4.74538
3.44786				7.97251e+07	0.654784		3.66515				7.97251e+07	0.670918		1.99116	4.91569
3.68833				7.97751e+07	0.655014		3.71098				7.97751e+07	0.671147		2.07128	4.86522
3.89453				7.9825e+07	0.655244		4.03888				7.9825e+07	0.671376		1.94862	4.88387
3.18259				7.9875e+07	0.655474		5.1303				7.9875e+07	0.671605		2.109	4.94001
3.66515				7.99249e+07	0.655703		3.69593				7.99249e+07	0.671834		2.109	4.8244
3.86298				7.99749e+07	0.655932		3.62533				7.99749e+07	0.672062		2.24707	4.99522
3.65731				8.00249e+07	0.656162		3.78294				8.00249e+07	0.67229		2.109	4.83658
3.56671				8.00748e+07	0.656391		3.73311				8.00748e+07	0.672518		1.99116	4.81702
3.913				8.01248e+07	0.65662		3.67295				8.01248e+07	0.672746		2.27891	4.91345
4.38528				8.01747e+07	0.656848		3.62533				8.01747e+07	0.672974		2.18042	4.82685
4.3103				8.02247e+07	0.657077		3.69593				8.02247e+07	0.673202		2.2143	4.87924
4.91569				8.02746e+07	0.657305		3.67295				8.02746e+07	0.673429		2.24707	4.77414
3.80357				8.03246e+07	0.657534		3.77597				8.03246e+07	0.673657		2.24707	4.91569
3.69593				8.03745e+07	0.657762		4.11145				8.03745e+07	0.673884		2.03196	4.94653
3.20757				8.04245e+07	0.65799		4.4299				8.04245e+07	0.674111		2.27891	4.9246
5.46857				8.04744e+07	0.658218		4.0061				8.04744e+07	0.674338		2.07128	4.81455
3.55806				8.05244e+07	0.658445		3.69593				8.05244e+07	0.674565		2.14535	4.87459
3.70347				8.05743e+07	0.658673		3.75478				8.05743e+07	0.674791		2.03196	4.86522
4.61525				8.06243e+07	0.6589		3.78294				8.06243e+07	0.675018		1.99116	4.94001
3.7476				8.06742e+07	0.659127		3.61714				8.06742e+07	0.675244		1.99116	4.86992
3.71098				8.07242e+07	0.659355		3.74038				8.07242e+07	0.67547		2.03196	4.85339
3.59226				8.07741e+07	0.659581		3.68833				8.07741e+07	0.675696		1.8577	4.81702
3.52268				8.08241e+07	0.659808		3.75478				8.08241e+07	0.675922		2.07128	4.89307
4.8605				8.0874e+07	0.660035		3.80357				8.0874e+07	0.676147		1.90419	4.89307
4.01714				8.0924e+07	0.660261		4.18841				8.0924e+07	0.676373		2.36847	4.84141
4.63024				8.09739e+07	0.660488		3.76896				8.09739e+07	0.676598		2.07128	4.80459
3.08981				8.10239e+07	0.660714		3.74038				8.10239e+07	0.676823		1.99116	4.80709
3.24396				8.10739e+07	0.66094		5.36421				8.10739e+07	0.677048		2.14535	4.87225
3.59226				8.11238e+07	0.661166		3.60062				8.11238e+07	0.677273		4.64794	4.74802
3.67295				8.11738e+07	0.661391		3.71098				8.11738e+07	0.677497		2.2143	4.75331
3.76896				8.12237e+07	0.661617		3.71841				8.12237e+07	0.677722		2.45075	4.75331
3.53164				8.12737e+07	0.661842		3.67295				8.12737e+07	0.677946		1.94862	4.81702
3.60062				8.13236e+07	0.662068		4.38908				8.13236e+07	0.678171		2.18042	4.86992
3.63342				8.13736e+07	0.662293		4.15547				8.13736e+07	0.678395		2.14535	4.88618
3.71098				8.14235e+07	0.662518		4.47261				8.14235e+07	0.678618		2.14535	4.83172
3.66515				8.14735e+07	0.662743		4.05488				8.14735e+07	0.678842		1.90419	4.84861
3.21984				8.15234e+07	0.662967		3.89453				8.15234e+07	0.679066		1.90419	4.85577
3.67295				8.15734e+07	0.663192		3.72579				8.15734e+07	0.679289		2.24707	5.04558
4.63914				8.16233e+07	0.663416		4.34652				8.16233e+07	0.679512		2.24707	4.85577
4.3103				8.16733e+07	0.66364		3.68833				8.16733e+07	0.679736		2.2143	4.83658
3.16985				8.17232e+07	0.663865		3.77597				8.17232e+07	0.679958		1.99116	4.84861
3.7476				8.17732e+07	0.664088		4.67107				8.17732e+07	0.680181		2.14535	4.85339
3.54933				8.18231e+07	0.664312		3.70347				8.18231e+07	0.680404		1.90419	4.88387
3.16985				8.18731e+07	0.664536		4.41526				8.18731e+07	0.680626		1.94862	4.84382
3.20757				8.1923e+07	0.664759		3.71841				8.1923e+07	0.680849		2.109	4.89307
3.64941				8.1973e+07	0.664983		3.66515				8.1973e+07	0.681071		2.07128	4.81702
3.67295				8.2023e+07	0.665206		3.71098				8.2023e+07	0.681293		2.2143	4.83172
4.66246				8.20729e+07	0.665429		4.41155				8.20729e+07	0.681515		2.3395	4.84861
3.23199				8.21229e+07	0.665652		5.42113				8.21229e+07	0.681737		4.96587	4.80959
3.69593				8.21728e+07	0.665875		5.93922				8.21728e+07	0.681958		2.30966	4.98692
4.15547				8.22228e+07	0.666097		3.71098				8.22228e+07	0.682179		2.109	4.9067
4.01714				8.22727e+07	0.66632		3.71841				8.22727e+07	0.682401		1.90419	4.95732
3.15696				8.23227e+07	0.666542		3.76896				8.23227e+07	0.682622		1.94862	4.92681
3.64145				8.23726e+07	0.666764		3.65731				8.23726e+07	0.682843		2.07128	4.81455
4.89535				8.24226e+07	0.666986		4.14585				8.24226e+07	0.683064		1.99116	4.88156
4.41526				8.24725e+07	0.667208		5.08601				8.24725e+07	0.683284		2.18042	4.84141
3.14385				8.25225e+07	0.667429		3.68833				8.25225e+07	0.683505		2.03196	4.85577
4.58145				8.25724e+07	0.667651		4.03888				8.25724e+07	0.683725		2.03196	4.91121
3.68833				8.26224e+07	0.667872		3.56671				8.26224e+07	0.683945		2.14535	4.89078
3.24396				8.26723e+07	0.668094		4.10644				8.26723e+07	0.684165		1.80894	5.01971
4.98274				8.27223e+07	0.668315		3.7476				8.27223e+07	0.684385		1.90419	4.88156
3.913				8.27722e+07	0.668536		4.07063				8.27722e+07	0.684605		2.03196	4.93123
4.35831				8.28222e+07	0.668757		3.64941				8.28222e+07	0.684824		2.2143	4.6796
3.59226				8.28721e+07	0.668977		5.23475				8.28721e+07	0.685044		2.6843	4.77156
3.59226				8.29221e+07	0.669198		3.65731				8.29221e+07	0.685263		2.30966	4.87924
4.83415				8.2972e+07	0.669418		3.61714				8.2972e+07	0.685482		2.18042	4.85577
3.78986				8.3022e+07	0.669638		4.25556				8.3022e+07	0.685701		2.36847	4.81455
5.10655				8.3072e+07	0.669858		3.60892				8.3072e+07	0.68592		1.94862	4.85577
5.16924				8.31219e+07	0.670078		4.49672				8.31219e+07	0.686138		2.50201	4.88387
3.67295				8.31719e+07	0.670298		3.83702				8.31719e+07	0.686357		1.99116	4.93343
3.52268				8.32218e+07	0.670518		3.69593				8.32218e+07	0.686575		2.30966	4.77928
4.30208				8.32718e+07	0.670737		4.43354				8.32718e+07	0.686793		2.03196	4.83658
3.61714				8.33217e+07	0.670957		3.7476				8.33217e+07	0.687012		2.03196	4.70754
3.78986				8.33717e+07	0.671176		3.82376				8.33717e+07	0.687229		2.03196	4.82929
4.44076				8.34216e+07	0.671395		3.60062				8.34216e+07	0.687447		2.24707	4.87924
4.41894				8.34716e+07	0.671614		4.53672				8.34716e+07	0.687665		1.99116	4.78694
3.67295				8.35215e+07	0.671833		3.73311				8.35215e+07	0.687882		2.03196	4.79707
4.09634				8.35715e+07	0.672051		3.72579				8.35715e+07	0.688099		1.8577	4.92238
3.30178				8.36214e+07	0.67227		3.65731				8.36214e+07	0.688317		2.109	4.91569
3.5136				8.36714e+07	0.672488		4.03888				8.36714e+07	0.688534		2.2143	4.72122
4.07582				8.37213e+07	0.672706		3.70347				8.37213e+07	0.68875		1.94862	4.95086
3.76896				8.37713e+07	0.672924		3.71098				8.37713e+07	0.688967		2.07128	4.85814
3.61714				8.38212e+07	0.673142		3.74038				8.38212e+07	0.689184		2.24707	4.77671
5.05341				8.38712e+07	0.67336		3.7476				8.38712e+07	0.6894		2.24707	4.96373
3.81034				8.39211e+07	0.673577		3.81707				8.39211e+07	0.689616		2.109	4.90218
3.81707				8.39711e+07	0.673795		4.22924				8.39711e+07	0.689832		2.109	4.9246
3.21984				8.40211e+07	0.674012		4.17442				8.40211e+07	0.690048		1.90419	4.75855
3.81707				8.4071e+07	0.674229		3.80357				8.4071e+07	0.690264		1.99116	4.81948
5.25408				8.4121e+07	0.674446		3.70347				8.4121e+07	0.69048		2.18042	4.85577
4.3544				8.41709e+07	0.674663		3.77597				8.41709e+07	0.690695		2.18042	4.85577
4.29377				8.42209e+07	0.67488		3.83042				8.42209e+07	0.69091		2.03196	4.84622
3.73311				8.42708e+07	0.675097		3.78986				8.42708e+07	0.691126		2.109	4.85101
3.53164				8.43208e+07	0.675313		4.68807				8.43208e+07	0.691341		4.41526	4.89307
3.64145				8.43707e+07	0.675529		5.5273				8.43707e+07	0.691555		2.83849	4.89307
4.41894				8.44207e+07	0.675745		3.67295				8.44207e+07	0.69177		2.14535	4.89535
3.82376				8.44706e+07	0.675962		3.78986				8.44706e+07	0.691985		1.94862	4.85577
3.91908				8.45206e+07	0.676177		3.81034				8.45206e+07	0.692199		1.94862	4.82195
3.70347				8.45705e+07	0.676393		3.70347				8.45705e+07	0.692413		2.36847	4.69087
3.14385				8.46205e+07	0.676609		3.70347				8.46205e+07	0.692628		2.36847	4.88618
3.58382				8.46704e+07	0.676824		3.7476				8.46704e+07	0.692842		2.27891	4.73739
3.23199				8.47204e+07	0.677039		3.79675				8.47204e+07	0.693055		1.99116	4.93562
3.16985				8.47703e+07	0.677255		3.63342				8.47703e+07	0.693269		1.8577	4.90896
3.16985				8.48203e+07	0.67747		3.72579				8.48203e+07	0.693483		2.42409	4.95946
3.21984				8.48702e+07	0.677684		4.16971				8.48702e+07	0.693696		1.94862	4.89078
3.77597				8.49202e+07	0.677899		5.17616				8.49202e+07	0.693909		2.3395	4.90896
3.26748				8.49701e+07	0.678114		6.05163				8.49701e+07	0.694122		2.47671	4.88618
4.46912				8.50201e+07	0.678328		3.78986				8.50201e+07	0.694335		2.109	4.93562
3.72579				8.50701e+07	0.678542		3.61714				8.50701e+07	0.694548		1.94862	4.86992
3.61714				8.512e+07	0.678757		4.02806				8.512e+07	0.694761		2.03196	4.91345
4.26845				8.517e+07	0.678971		4.23367				8.517e+07	0.694973		2.14535	4.71303
4.28541				8.52199e+07	0.679184		3.7619				8.52199e+07	0.695185		1.99116	4.88156
3.20757				8.52699e+07	0.679398		3.61714				8.52699e+07	0.695398		2.18042	4.7844
3.66515				8.53198e+07	0.679612		3.60892				8.53198e+07	0.69561		2.18042	4.81455
4.64208				8.53698e+07	0.679825		3.77597				8.53698e+07	0.695822		1.94862	4.88387
3.78294				8.54197e+07	0.680038		3.77597				8.54197e+07	0.696033		1.90419	4.75593
4.50011				8.54697e+07	0.680252		3.68833				8.54697e+07	0.696245		2.14535	4.73471
3.15696				8.55196e+07	0.680465		5.27928				8.55196e+07	0.696456		2.14535	4.85577
3.32399				8.55696e+07	0.680678		4.25121				8.55696e+07	0.696668		2.03196	4.81948
3.71841				8.56195e+07	0.68089		3.75478				8.56195e+07	0.696879		2.42409	4.82929
4.03888				8.56695e+07	0.681103		3.85655				8.56695e+07	0.69709		1.90419	4.84622
4.55614				8.57194e+07	0.681315		5.58964				8.57194e+07	0.697301		1.94862	4.84622
3.57532				8.57694e+07	0.681528		3.71098				8.57694e+07	0.697511		2.45075	4.86992
4.82195				8.58193e+07	0.68174		3.70347				8.58193e+07	0.697722		2.24707	4.84141
3.44786				8.58693e+07	0.681952		3.74038				8.58693e+07	0.697932		2.07128	4.83172
3.45751				8.59192e+07	0.682164		3.84357				8.59192e+07	0.698143		2.76437	4.8999
4.06015				8.59692e+07	0.682375		3.7619				8.59692e+07	0.698353		2.24707	4.84861
3.86939				8.60192e+07	0.682587		3.68833				8.60192e+07	0.698563		1.94862	4.89535
3.78294				8.60691e+07	0.682798		3.71841				8.60691e+07	0.698773		2.07128	4.839
3.66515				8.61191e+07	0.68301		4.72664				8.61191e+07	0.698982		2.27891	4.76638
5.57239				8.6169e+07	0.683221		3.75478				8.6169e+07	0.699192		2.109	4.86757
3.61714				8.6219e+07	0.683432		3.7476				8.6219e+07	0.699401		2.70498	4.839
4.77414				8.62689e+07	0.683643		3.74038				8.62689e+07	0.699611		2.07128	4.81207
4.57204				8.63189e+07	0.683854		3.54933				8.63189e+07	0.69982		2.18042	4.839
3.68067				8.63688e+07	0.684064		4.10644				8.63688e+07	0.700029		2.42409	4.81948
3.48597				8.64188e+07	0.684275		3.68833				8.64188e+07	0.700238		2.109	4.81702
5.10655				8.64687e+07	0.684485		3.78986				8.64687e+07	0.700446		2.07128	4.91345
3.46708				8.65187e+07	0.684695		3.68067				8.65187e+07	0.700655		2.55077	4.839
5.54534				8.65686e+07	0.684905		4.41526				8.65686e+07	0.700863		2.55077	4.78948
3.23199				8.66186e+07	0.685115		4.14585				8.66186e+07	0.701071		2.03196	4.88618
3.57532				8.66685e+07	0.685325		4.25121				8.66685e+07	0.70128		1.94862	4.87692
5.12487				8.67185e+07	0.685534		4.18377				8.67185e+07	0.701487		2.03196	4.79201
5.28856				8.67684e+07	0.685744		3.7619				8.67684e+07	0.701695		1.94862	4.89763
3.59226				8.68184e+07	0.685953		3.68067				8.68184e+07	0.701903		1.80894	4.82685
3.85655				8.68683e+07	0.686163		3.64941				8.68683e+07	0.70211		1.99116	4.84141
4.19762				8.69183e+07	0.686372		3.78986				8.69183e+07	0.702318		2.109	4.76377
3.13061				8.69682e+07	0.686581		3.79675				8.69682e+07	0.702525		1.8577	4.88618
3.98362				8.70182e+07	0.686789		4.38148				8.70182e+07	0.702732		2.03196	4.9246
3.77597				8.70682e+07	0.686998		3.93112				8.70682e+07	0.702939		1.99116	4.839
4.12634				8.71181e+07	0.687207		3.70347				8.71181e+07	0.703146		2.07128	4.78948
5.11392				8.71681e+07	0.687415		4.83658				8.71681e+07	0.703353		2.27891	4.86992
3.59226				8.7218e+07	0.687623		3.72579				8.7218e+07	0.703559		3.58382	4.85101
3.60062				8.7268e+07	0.687831		6.03789				8.7268e+07	0.703765		2.14535	4.79455
3.63342				8.73179e+07	0.688039		4.15068				8.73179e+07	0.703972		2.03196	4.94219
3.73311				8.73679e+07	0.688247		4.40412				8.73679e+07	0.704178		1.99116	4.83658
4.6796				8.74178e+07	0.688455		3.69593				8.74178e+07	0.704384		2.03196	4.87692
3.68833				8.74678e+07	0.688662		3.64941				8.74678e+07	0.704589		1.99116	4.92016
3.56671				8.75177e+07	0.68887		3.68833				8.75177e+07	0.704795		2.2143	4.85577
3.63342				8.75677e+07	0.689077		3.68833				8.75677e+07	0.705001		1.99116	4.91345
4.46562				8.76176e+07	0.689284		3.70347				8.76176e+07	0.705206		1.90419	4.8999
3.61714				8.76676e+07	0.689491		3.67295				8.76676e+07	0.705411		2.2143	4.88156
3.5136				8.77175e+07	0.689698		3.67295				8.77175e+07	0.705616		1.94862	4.83415
4.98065				8.77675e+07	0.689905		5.12123				8.77675e+07	0.705821		2.109	4.84861
3.16985				8.78174e+07	0.690111		4.01163				8.78174e+07	0.706026		2.36847	4.88387
3.68833				8.78674e+07	0.690318		3.68067				8.78674e+07	0.706231		2.03196	4.85814
3.93112				8.79173e+07	0.690524		3.61714				8.79173e+07	0.706435		2.18042	4.95086
3.20757				8.79673e+07	0.69073		3.69593				8.79673e+07	0.70664		2.03196	4.88387
3.58382				8.80173e+07	0.690936		3.68833				8.80173e+07	0.706844		2.24707	4.76638
3.16985				8.80672e+07	0.691142		4.37765				8.80672e+07	0.707048		2.07128	4.76897
4.47261				8.81172e+07	0.691348		3.69593				8.81172e+07	0.707252		1.94862	4.87225
3.64145				8.81671e+07	0.691553		3.96642				8.81671e+07	0.707456		2.18042	4.83658
3.69593				8.82171e+07	0.691759		4.52356				8.82171e+07	0.707659		2.18042	4.94001
5.00957				8.8267e+07	0.691964		3.76896				8.8267e+07	0.707863		1.94862	4.78948
3.60892				8.8317e+07	0.692169		4.06541				8.8317e+07	0.708066		2.3395	4.9067
3.63342				8.83669e+07	0.692374		3.77597				8.83669e+07	0.708269		2.03196	4.83658
3.60062				8.84169e+07	0.692579		3.94304				8.84169e+07	0.708472		2.36847	4.90218
4.26417				8.84668e+07	0.692784		3.76896				8.84668e+07	0.708675		1.94862	4.83172
3.69593				8.85168e+07	0.692989		3.67295				8.85168e+07	0.708878		2.50201	4.94219
5.08223				8.85667e+07	0.693193		4.36997				8.85667e+07	0.709081		1.94862	4.90218
3.52268				8.86167e+07	0.693398		3.71841				8.86167e+07	0.709283		2.18042	4.89763
3.54933				8.86666e+07	0.693602		3.81034				8.86666e+07	0.709486		2.57437	4.85339
3.57532				8.87166e+07	0.693806		3.66515				8.87166e+07	0.709688		2.109	4.88387
4.97855				8.87665e+07	0.69401		3.71841				8.87665e+07	0.70989		1.8577	4.82685
3.54933				8.88165e+07	0.694214		4.3062				8.88165e+07	0.710092		2.03196	4.83172
5.42652				8.88664e+07	0.694418		5.22331				8.88664e+07	0.710294		2.18042	4.80709
3.84357				8.89164e+07	0.694621		3.94304				8.89164e+07	0.710495		1.94862	4.84622
3.47658				8.89663e+07	0.694825		3.70347				8.89663e+07	0.710697		2.2143	4.90218
3.62533				8.90163e+07	0.695028		4.60003				8.90163e+07	0.710898		2.24707	4.79707
4.73202				8.90663e+07	0.695231		3.81707				8.90663e+07	0.7111		2.14535	4.87924
3.68067				8.91162e+07	0.695434		3.9548				8.91162e+07	0.711301		1.99116	4.78184
3.18259				8.91662e+07	0.695637		3.68833				8.91662e+07	0.711502		2.03196	4.8605
3.48597				8.92161e+07	0.69584		5.22823				8.92161e+07	0.711703		2.07128	4.81455
3.18259				8.92661e+07	0.696042		3.7476				8.92661e+07	0.711903		1.90419	4.76638
4.98483				8.9316e+07	0.696245		4.2896				8.9316e+07	0.712104		2.39662	4.8605
3.71098				8.9366e+07	0.696447		3.65731				8.9366e+07	0.712304		2.07128	4.86287
3.54052				8.94159e+07	0.69665		3.73311				8.94159e+07	0.712505		2.2143	4.8244
3.27903				8.94659e+07	0.696852		3.84357				8.94659e+07	0.712705		1.90419	4.9246
4.51022				8.95158e+07	0.697054		3.913				8.95158e+07	0.712905		2.2143	4.65377
3.77597				8.95658e+07	0.697255		4.03888				8.95658e+07	0.713105		1.99116	4.8999
4.09124				8.96157e+07	0.697457		3.74038				8.96157e+07	0.713304		2.27891	4.81948
4.12141				8.96657e+07	0.697659		4.18377				8.96657e+07	0.713504		2.18042	4.92903
3.29045				8.97156e+07	0.69786		3.7619				8.97156e+07	0.713703		2.03196	4.87225
3.53164				8.97656e+07	0.698061		3.78986				8.97656e+07	0.713903		2.109	4.86992
3.74038				8.98155e+07	0.698262		3.71098				8.98155e+07	0.714102		2.3395	4.81948
3.71841				8.98655e+07	0.698463		3.70347				8.98655e+07	0.714301		2.03196	4.90444
3.62533				8.99154e+07	0.698664		3.67295				8.99154e+07	0.7145		2.109	4.8605
3.74038				8.99654e+07	0.698865		3.71841				8.99654e+07	0.714698		2.07128	4.89535
3.63342				9.00154e+07	0.699066		5.11208				9.00154e+07	0.714897		1.94862	4.79201
3.68067				9.00653e+07	0.699266		3.72579				9.00653e+07	0.715096		1.94862	4.79707
3.13061				9.01153e+07	0.699466		3.74038				9.01153e+07	0.715294		2.14535	4.83658
3.60892				9.01652e+07	0.699667		3.59226				9.01652e+07	0.715492		2.14535	4.97011
3.66515				9.02152e+07	0.699867		3.96642				9.02152e+07	0.71569		2.24707	4.99108
3.26748				9.02651e+07	0.700067		3.78986				9.02651e+07	0.715888		1.94862	4.84861
3.80357				9.03151e+07	0.700267		3.80357				9.03151e+07	0.716086		1.99116	4.79958
3.69593				9.0365e+07	0.700466		3.64145				9.0365e+07	0.716283		2.109	5.02774
3.21984				9.0415e+07	0.700666		4.75855				9.0415e+07	0.716481		2.18042	4.94436
5.1357				9.04649e+07	0.700865		3.71841				9.04649e+07	0.716678		1.90419	4.87924
3.23199				9.05149e+07	0.701064		5.1339				9.05149e+07	0.716876		2.3395	4.85814
3.57532				9.05648e+07	0.701264		3.7476				9.05648e+07	0.717073		1.94862	4.90218
4.14101				9.06148e+07	0.701463		3.76896				9.06148e+07	0.71727		1.94862	4.9067
4.94436				9.06647e+07	0.701661		3.82376				9.06647e+07	0.717466		1.99116	4.8605
4.38908				9.07147e+07	0.70186		4.50011				9.07147e+07	0.717663		1.94862	4.85101
3.45751				9.07646e+07	0.702059		4.48645				9.07646e+07	0.71786		3.54933	4.79958
3.63342				9.08146e+07	0.702257		3.68833				9.08146e+07	0.718056		2.03196	4.88618
3.26748				9.08645e+07	0.702456		3.7476				9.08645e+07	0.718252		1.94862	4.82195
3.64941				9.09145e+07	0.702654		3.66515				9.09145e+07	0.718449		2.03196	4.94653
3.66515				9.09644e+07	0.702852		3.72579				9.09644e+07	0.718645		1.99116	4.81207
5.08789				9.10144e+07	0.70305		3.71841				9.10144e+07	0.71884		1.8577	4.87692
5.03372				9.10644e+07	0.703248		3.63342				9.10644e+07	0.719036		1.94862	4.87459
3.57532				9.11143e+07	0.703445		3.65731				9.11143e+07	0.719232		2.03196	4.74538
3.98362				9.11643e+07	0.703643		3.67295				9.11643e+07	0.719427		2.109	4.93562
3.25579				9.12142e+07	0.70384		3.68067				9.12142e+07	0.719622		1.99116	4.89307
3.56671				9.12642e+07	0.704038		3.80357				9.12642e+07	0.719818		2.18042	4.73739
3.74038				9.13141e+07	0.704235		3.68067				9.13141e+07	0.720013		1.8577	4.86757
3.23199				9.13641e+07	0.704432		3.73311				9.13641e+07	0.720208		1.99116	4.77414
3.62533				9.1414e+07	0.704629		3.74038				9.1414e+07	0.720402		2.03196	4.73739
3.54933				9.1464e+07	0.704826		3.65731				9.1464e+07	0.720597		1.90419	4.86287
3.64145				9.15139e+07	0.705022		4.1014				9.15139e+07	0.720792		1.90419	4.74802
3.88204				9.15639e+07	0.705219		3.71098				9.15639e+07	0.720986		2.39662	4.87459
3.71841				9.16138e+07	0.705415		3.68833				9.16138e+07	0.72118		1.94862	4.7844
3.55806				9.16638e+07	0.705611		3.74038				9.16638e+07	0.721374		2.07128	4.76116
3.29045				9.17137e+07	0.705807		3.86298				9.17137e+07	0.721568		2.03196	4.85577
5.49775				9.17637e+07	0.706003		3.83702				9.17637e+07	0.721762		1.80894	4.80709
3.78986				9.18136e+07	0.706199		3.7619				9.18136e+07	0.721956		2.07128	4.76377
4.39663				9.18636e+07	0.706395		3.65731				9.18636e+07	0.722149		3.38784	4.89535
4.80959				9.19135e+07	0.706591		4.59696				9.19135e+07	0.722343		2.14535	4.88156
3.64941				9.19635e+07	0.706786		3.70347				9.19635e+07	0.722536		2.14535	4.81455
3.68833				9.20135e+07	0.706981		3.72579				9.20135e+07	0.722729		1.90419	4.80959
3.55806				9.20634e+07	0.707177		4.43354				9.20634e+07	0.722922		2.27891	4.8605
3.19516				9.21134e+07	0.707372		3.78986				9.21134e+07	0.723115		2.03196	4.83172
5.48263				9.21633e+07	0.707567		3.61714				9.21633e+07	0.723308		2.24707	4.80959
3.16985				9.22133e+07	0.707761		5.24607				9.22133e+07	0.7235		2.109	4.82929
3.78294				9.22632e+07	0.707956		4.25556				9.22632e+07	0.723693		2.07128	4.80209
3.76896				9.23132e+07	0.708151		3.85008				9.23132e+07	0.723885		2.2143	4.81455
5.26676				9.23631e+07	0.708345		3.69593				9.23631e+07	0.724077		1.8577	4.88387
3.72579				9.24131e+07	0.708539		3.64145				9.24131e+07	0.72427		2.03196	4.86522
3.67295				9.2463e+07	0.708734		4.01714				9.2463e+07	0.724462		2.109	4.82929
4.33858				9.2513e+07	0.708928		3.71098				9.2513e+07	0.724653		1.90419	4.87692
4.67677				9.25629e+07	0.709121		3.64941				9.25629e+07	0.724845		2.07128	4.91569
3.96642				9.26129e+07	0.709315		4.63024				9.26129e+07	0.725037		2.07128	4.77928
4.04957				9.26628e+07	0.709509		3.85008				9.26628e+07	0.725228		2.07128	4.77414
3.59226				9.27128e+07	0.709702		3.67295				9.27128e+07	0.725419		2.39662	4.77671
3.64145				9.27627e+07	0.709896		4.07063				9.27627e+07	0.72561		2.109	5.04558
3.71098				9.28127e+07	0.710089		5.63424				9.28127e+07	0.725801		2.109	4.93343
3.7619				9.28626e+07	0.710282		3.79675				9.28626e+07	0.725992		2.07128	4.85101
3.70347				9.29126e+07	0.710475		3.72579				9.29126e+07	0.726183		1.99116	4.88848
3.93112				9.29625e+07	0.710668		3.7619				9.29625e+07	0.726374		2.14535	4.81702
3.55806				9.30125e+07	0.710861		3.60062				9.30125e+07	0.726564		1.90419	4.83415
3.19516				9.30625e+07	0.711053		3.71098				9.30625e+07	0.726755		2.30966	4.83415
3.59226				9.31124e+07	0.711246		3.93711				9.31124e+07	0.726945		2.03196	4.9246
4.38528				9.31624e+07	0.711438		3.74038				9.31624e+07	0.727135		2.2143	4.81948
3.56671				9.32123e+07	0.711631		4.29377				9.32123e+07	0.727325		2.18042	4.7844
3.69593				9.32623e+07	0.711823		4.3062				9.32623e+07	0.727515		3.26748	4.75331
3.21984				9.33122e+07	0.712015		3.72579				9.33122e+07	0.727704		2.24707	4.86287
4.67107				9.33622e+07	0.712206		3.9722				9.33622e+07	0.727894		2.14535	4.80709
3.30178				9.34121e+07	0.712398		3.69593				9.34121e+07	0.728083		1.99116	4.84141
3.77597				9.34621e+07	0.71259		3.71841				9.34621e+07	0.728273		1.99116	4.72664
3.65731				9.3512e+07	0.712781		3.7476				9.3512e+07	0.728462		1.90419	4.84382
5.11392				9.3562e+07	0.712973		4.40412				9.3562e+07	0.728651		2.109	4.83415
3.23199				9.36119e+07	0.713164		4.41894				9.36119e+07	0.72884		1.90419	4.85814
3.21984				9.36619e+07	0.713355		3.80357				9.36619e+07	0.729028		1.99116	4.77156
3.24396				9.37118e+07	0.713546		3.85008				9.37118e+07	0.729217		3.68833	4.94001
3.89453				9.37618e+07	0.713737		3.92512				9.37618e+07	0.729406		2.03196	4.989
3.64941				9.38117e+07	0.713927		4.20677				9.38117e+07	0.729594		1.8577	4.94653
3.66515				9.38617e+07	0.714118		3.78986				9.38617e+07	0.729782		1.94862	4.93781
3.62533				9.39116e+07	0.714308		4.12634				9.39116e+07	0.72997		2.18042	4.86757
4.18377				9.39616e+07	0.714499		4.01714				9.39616e+07	0.730158		1.8577	4.87225
3.13061				9.40116e+07	0.714689		3.84357				9.40116e+07	0.730346		2.2143	4.8999
3.79675				9.40615e+07	0.714879		4.34256				9.40615e+07	0.730534		2.03196	4.96373
4.7185				9.41115e+07	0.715069		4.18841				9.41115e+07	0.730721		2.18042	4.79455
3.20757				9.41614e+07	0.715259		4.33858				9.41614e+07	0.730909		1.94862	4.83658
3.55806				9.42114e+07	0.715448		3.85008				9.42114e+07	0.731096		2.24707	4.94653
3.19516				9.42613e+07	0.715638		3.74038				9.42613e+07	0.731283		2.24707	4.82929
4.97644				9.43113e+07	0.715827		3.83042				9.43113e+07	0.73147		2.07128	4.91569
3.58382				9.43612e+07	0.716017		4.97434				9.43612e+07	0.731657		2.27891	4.89078
3.59226				9.44112e+07	0.716206		4.85577				9.44112e+07	0.731844		3.94304	4.94219
3.74038				9.44611e+07	0.716395		5.00754				9.44611e+07	0.732031		1.94862	4.98274
3.60892				9.45111e+07	0.716584		3.87573				9.45111e+07	0.732217		2.30966	5.0055
3.63342				9.4561e+07	0.716773		3.83702				9.4561e+07	0.732404		2.07128	4.83415
3.58382				9.4611e+07	0.716961		3.98928				9.4611e+07	0.73259		1.99116	4.76638
3.66515				9.46609e+07	0.71715		3.85655				9.46609e+07	0.732776		1.94862	4.77928
3.07579				9.47109e+07	0.717338		3.90072				9.47109e+07	0.732962		1.80894	4.8244
3.67295				9.47608e+07	0.717527		3.96062				9.47608e+07	0.733148		1.90419	4.79958
3.23199				9.48108e+07	0.717715		4.3103				9.48108e+07	0.733334		1.94862	4.86287
3.58382				9.48607e+07	0.717903		4.16971				9.48607e+07	0.73352		2.24707	4.81948
3.60892				9.49107e+07	0.718091		4.11643				9.49107e+07	0.733705		2.03196	4.94219
3.63342				9.49606e+07	0.718279		4.0061				9.49606e+07	0.733891		2.30966	4.92681
3.55806				9.50106e+07	0.718466		4.08099				9.50106e+07	0.734076		2.03196	4.85339
3.64145				9.50606e+07	0.718654		4.41526				9.50606e+07	0.734261		1.90419	4.89307
3.72579				9.51105e+07	0.718841		4.06015				9.51105e+07	0.734446		1.94862	4.87459
3.80357				9.51605e+07	0.719029		3.60892				9.51605e+07	0.734631		1.99116	4.92238
3.20757				9.52104e+07	0.719216		3.79675				9.52104e+07	0.734815		2.70498	4.88156
4.98692				9.52604e+07	0.719403		3.913				9.52604e+07	0.735		2.109	4.9246
3.48597				9.53103e+07	0.71959		4.3544				9.53103e+07	0.735185		1.94862	4.87692
3.83702				9.53603e+07	0.719777		3.76896				9.53603e+07	0.735369		2.3395	4.84622
3.16985				9.54102e+07	0.719963		3.92512				9.54102e+07	0.735553		2.07128	4.88156
3.58382				9.54602e+07	0.72015		3.7476				9.54602e+07	0.735737		2.03196	4.79707
3.27903				9.55101e+07	0.720336		3.86939				9.55101e+07	0.735921		2.30966	4.86757
4.75067				9.55601e+07	0.720522		3.82376				9.55601e+07	0.736105		1.94862	4.86522
3.72579				9.561e+07	0.720709		3.81707				9.561e+07	0.736289		1.80894	4.91345
3.25579				9.566e+07	0.720895		3.83702				9.566e+07	0.736472		2.07128	4.99108
3.19516				9.57099e+07	0.721081		3.75478				9.57099e+07	0.736656		2.07128	4.78184
3.65731				9.57599e+07	0.721266		3.7619				9.57599e+07	0.736839		2.18042	4.89535
3.68067				9.58098e+07	0.721452		3.81034				9.58098e+07	0.737022		2.30966	4.75593
3.68067				9.58598e+07	0.721638		3.7619				9.58598e+07	0.737205		2.30966	4.86522
3.26748				9.59097e+07	0.721823		3.63342				9.59097e+07	0.737388		2.109	4.77671
3.58382				9.59597e+07	0.722008		4.33459				9.59597e+07	0.737571		2.109	4.84382
3.60892				9.60097e+07	0.722194		3.73311				9.60097e+07	0.737754		2.03196	4.86757
4.51692				9.60596e+07	0.722379		4.50011				9.60596e+07	0.737936		2.109	4.82929
3.77597				9.61096e+07	0.722564		3.71098				9.61096e+07	0.738119		1.94862	4.93123
3.54052				9.61595e+07	0.722749		4.11643				9.61595e+07	0.738301		1.80894	4.71303
3.85008				9.62095e+07	0.722933		3.77597				9.62095e+07	0.738483		2.07128	4.82195
3.31295				9.62594e+07	0.723118		3.71098				9.62594e+07	0.738665		1.94862	4.75593
3.77597				9.63094e+07	0.723302		3.96062				9.63094e+07	0.738847		2.07128	4.77671
3.31295				9.63593e+07	0.723487		3.86298				9.63593e+07	0.739029		2.14535	4.83658
3.62533				9.64093e+07	0.723671		4.20677				9.64093e+07	0.739211		2.07128	4.9246
3.18259				9.64592e+07	0.723855		3.79675				9.64592e+07	0.739392		1.99116	4.85814
3.78294				9.65092e+07	0.724039		3.77597				9.65092e+07	0.739574		2.14535	4.82929
3.59226				9.65591e+07	0.724223		3.78986				9.65591e+07	0.739755		1.99116	4.92681
3.87573				9.66091e+07	0.724406		3.77597				9.66091e+07	0.739936		2.24707	4.79958
3.69593				9.6659e+07	0.72459		3.83042				9.6659e+07	0.740117		1.94862	4.78184
3.9722				9.6709e+07	0.724773		3.71098				9.6709e+07	0.740298		2.27891	4.84861
3.23199				9.67589e+07	0.724957		4.1014				9.67589e+07	0.740479		2.07128	4.93343
4.39287				9.68089e+07	0.72514		3.86939				9.68089e+07	0.74066		2.109	4.87459
3.26748				9.68588e+07	0.725323		3.71098				9.68588e+07	0.74084		2.27891	4.98065
3.79675				9.69088e+07	0.725506		3.70347				9.69088e+07	0.741021		1.8577	4.81702
4.46912				9.69587e+07	0.725689		3.79675				9.69587e+07	0.741201		2.07128	4.95946
4.77671				9.70087e+07	0.725872		4.27696				9.70087e+07	0.741381		2.14535	4.77671
3.74038				9.70587e+07	0.726054		4.13614				9.70587e+07	0.741561		2.109	4.839
3.62533				9.71086e+07	0.726237		3.74038				9.71086e+07	0.741741		2.59734	4.84141
3.68833				9.71586e+07	0.726419		3.81034				9.71586e+07	0.741921		2.109	4.85101
3.66515				9.72085e+07	0.726601		4.65377				9.72085e+07	0.7421		2.24707	4.86992
3.68067				9.72585e+07	0.726784		3.85008				9.72585e+07	0.74228		2.109	4.7185
4.73739				9.73084e+07	0.726966		3.75478				9.73084e+07	0.742459		2.24707	4.88848
3.74038				9.73584e+07	0.727147		3.7476				9.73584e+07	0.742639		2.14535	4.80709
3.81707				9.74083e+07	0.727329		3.82376				9.74083e+07	0.742818		2.109	4.83658
3.27903				9.74583e+07	0.727511		3.65731				9.74583e+07	0.742997		1.8577	4.80709
3.63342				9.75082e+07	0.727692		4.88156				9.75082e+07	0.743176		1.94862	4.86757
3.67295				9.75582e+07	0.727874		3.81034				9.75582e+07	0.743355		2.07128	4.83415
3.64145				9.76081e+07	0.728055		3.85008				9.76081e+07	0.743533		1.90419	4.84141
3.60062				9.76581e+07	0.728236		3.7619				9.76581e+07	0.743712		1.75751	4.77414
3.61714				9.7708e+07	0.728417		4.15068				9.7708e+07	0.74389		2.03196	4.84861
3.19516				9.7758e+07	0.728598		3.85008				9.7758e+07	0.744068		1.94862	4.839
5.01364				9.78079e+07	0.728779		3.7619				9.78079e+07	0.744247		2.24707	4.79958
3.19516				9.78579e+07	0.72896		3.78294				9.78579e+07	0.744425		1.94862	4.83658
3.83702				9.79078e+07	0.72914		3.67295				9.79078e+07	0.744603		2.03196	4.87924
3.78986				9.79578e+07	0.729321		3.85655				9.79578e+07	0.74478		2.30966	4.9246
4.65957				9.80078e+07	0.729501		3.89453				9.80078e+07	0.744958		2.03196	4.88618
3.68833				9.80577e+07	0.729681		4.25987				9.80577e+07	0.745136		4.68243	4.81702
3.88204				9.81077e+07	0.729861		4.16499				9.81077e+07	0.745313		2.03196	4.86287
4.31846				9.81576e+07	0.730041		3.78294				9.81576e+07	0.74549		1.90419	4.80709
3.65731				9.82076e+07	0.730221		3.78986				9.82076e+07	0.745667		1.94862	4.8605
3.23199				9.82575e+07	0.730401		3.78986				9.82575e+07	0.745845		2.14535	4.84622
3.54933				9.83075e+07	0.73058		3.72579				9.83075e+07	0.746021		2.9075	4.86522
4.16024				9.83574e+07	0.73076		3.83042				9.83574e+07	0.746198		2.03196	4.90444
5.35272				9.84074e+07	0.730939		4.41155				9.84074e+07	0.746375		3.79675	4.7844
4.26417				9.84573e+07	0.731119		4.25556				9.84573e+07	0.746551		2.2143	4.80459
3.21984				9.85073e+07	0.731298		3.85655				9.85073e+07	0.746728		1.99116	4.85101
3.1036				9.85572e+07	0.731477		3.71098				9.85572e+07	0.746904		2.2143	4.77671
3.68067				9.86072e+07	0.731656		3.7619				9.86072e+07	0.74708		2.24707	4.87924
3.7476				9.86571e+07	0.731834		5.27147				9.86571e+07	0.747257		2.27891	4.99108
3.73311				9.87071e+07	0.732013		3.7476				9.87071e+07	0.747432		2.2143	4.87692
3.71841				9.8757e+07	0.732191		3.7619				9.8757e+07	0.747608		2.18042	4.79455
3.59226				9.8807e+07	0.73237		3.83042				9.8807e+07	0.747784		2.03196	4.96587
3.70347				9.88569e+07	0.732548		3.66515				9.88569e+07	0.74796		2.55077	4.88618
4.01714				9.89069e+07	0.732726		3.63342				9.89069e+07	0.748135		2.27891	4.87692
3.63342				9.89568e+07	0.732904		3.71841				9.89568e+07	0.74831		2.30966	4.85339
4.35047				9.90068e+07	0.733082		3.76896				9.90068e+07	0.748486		1.99116	4.91121
4.02806				9.90568e+07	0.73326		3.76896				9.90568e+07	0.748661		2.03196	4.86757
3.71098				9.91067e+07	0.733438		3.83702				9.91067e+07	0.748836		1.99116	4.92681
3.56671				9.91567e+07	0.733615		4.08099				9.91567e+07	0.74901		1.90419	4.87692
4.36221				9.92066e+07	0.733793		3.72579				9.92066e+07	0.749185		2.18042	4.87459
3.40824				9.92566e+07	0.73397		4.31439				9.92566e+07	0.74936		1.90419	4.73202
3.18259				9.93065e+07	0.734147		3.7476				9.93065e+07	0.749534		2.07128	4.87459
4.66533				9.93565e+07	0.734325		5.00754				9.93565e+07	0.749709		1.99116	4.77928
3.14385				9.94064e+07	0.734502		3.85008				9.94064e+07	0.749883		2.03196	4.72122
5.35127				9.94564e+07	0.734678		3.89453				9.94564e+07	0.750057		2.27891	4.8999
3.65731				9.95063e+07	0.734855		3.85008				9.95063e+07	0.750231		2.2143	4.9246
3.72579				9.95563e+07	0.735032		3.71841				9.95563e+07	0.750405		2.18042	4.79707
3.79675				9.96062e+07	0.735208		3.65731				9.96062e+07	0.750579		2.18042	4.75593
4.91345				9.96562e+07	0.735385		3.83702				9.96562e+07	0.750752		2.59734	4.96373
3.56671				9.97061e+07	0.735561		3.83702				9.97061e+07	0.750926		2.18042	4.79707
3.64145				9.97561e+07	0.735737		4.15547				9.97561e+07	0.751099		1.94862	4.87924
4.80209				9.9806e+07	0.735913		3.71098				9.9806e+07	0.751272		1.94862	4.95302
4.58769				9.9856e+07	0.736089		3.78294				9.9856e+07	0.751446		2.109	4.91345
4.95732				9.99059e+07	0.736265		5.0708				9.99059e+07	0.751619		2.07128	4.79201
4.77156				9.99559e+07	0.736441		4.51022				9.99559e+07	0.751792		2.42409	4.84141
3.78294				1.00006e+08	0.736616		3.71098				1.00006e+08	0.751964		2.14535	4.91345
4.2113				1.00056e+08	0.736792		3.82376				1.00056e+08	0.752137		2.109	4.8999
3.64145				1.00106e+08	0.736967		3.74038				1.00106e+08	0.75231		2.07128	4.839
5.13928				1.00156e+08	0.737142		3.81707				1.00156e+08	0.752482		2.109	4.87692
3.64145				1.00206e+08	0.737317		3.78294				1.00206e+08	0.752654		1.80894	4.94436
3.61714				1.00256e+08	0.737492		3.98928				1.00256e+08	0.752826		2.18042	4.93343
3.62533				1.00306e+08	0.737667		3.85655				1.00306e+08	0.752999		1.94862	4.95946
3.88204				1.00356e+08	0.737842		3.78986				1.00356e+08	0.75317		1.99116	4.81948
4.07582				1.00405e+08	0.738017		3.91908				1.00405e+08	0.753342		3.47658	4.89078
4.58769				1.00455e+08	0.738191		3.77597				1.00455e+08	0.753514		1.99116	4.97434
3.25579				1.00505e+08	0.738366		4.55934				1.00505e+08	0.753686		2.2143	4.88387
3.49526				1.00555e+08	0.73854		3.78294				1.00555e+08	0.753857		2.24707	4.75067
5.06311				1.00605e+08	0.738714		3.68833				1.00605e+08	0.754028		1.75751	4.8244
5.37275				1.00655e+08	0.738888		3.64145				1.00655e+08	0.7542		2.39662	4.89307
3.75478				1.00705e+08	0.739062		3.68833				1.00705e+08	0.754371		2.18042	4.83415
3.94304				1.00755e+08	0.739236		3.83042				1.00755e+08	0.754542		2.36847	4.8605
[truncated: 101,121 more rows]

## Sheet: Figure 3
Panel a		Panel c																				Panel d		Panel e
Green PMT signal, mV	Red PMT signal, mV	⍺=0,26				⍺=0,353				⍺=0,608				⍺=0,682				⍺=0,764				Mixing fraction ⍺	Fraction of positive droplets	Mean droplet occupancy (cell/droplet)	Lysis completion (%) (data)	Lysis completion (%) (fit)
1.40883	188.904	ln(Green PMT signal, mV) (datapoints)	ln(Green PMT signal, mV) (fit range )	Lower mode fit	Higher mode fit	ln(Green PMT signal, mV) (datapoints)	ln(Green PMT signal, mV) (fit range )	Lower mode fit	Higher mode fit	ln(Green PMT signal, mV) (datapoints)	ln(Green PMT signal, mV) (fit range )	Lower mode fit	Higher mode fit	ln(Green PMT signal, mV) (datapoints)	ln(Green PMT signal, mV) (fit range )	Lower mode fit	Higher mode fit	ln(Green PMT signal, mV) (datapoints)	ln(Green PMT signal, mV) (fit range )	Lower mode fit	Higher mode fit	0.764	0.317877	17.7947	32.3849	37.5605
1.46682	203.247	4.17442	1.75751	0.653506	0.00179229	2.42409	1.75751	1.23375	0.0632777	3.24396	1.64635	0.608995	6.43298	2.47671	1.52126	1.85596	1.58287	3.06161	1.45208	0.04163	3.3178	0.682	0.516881	23.9776	53.1938	48.2274
1.34788	189.819	3.96062	1.76247	0.673915	0.00215993	2.3395	1.76263	1.26947	0.0728016	3.1036	1.65155	0.679411	6.5884	2.87356	1.52653	1.96718	1.6195	3.34572	1.45663	0.042924	3.43592	0.608	0.580266	29.5573	60.55	57.8536
1.44834	164.185	3.56671	1.76743	0.694914	0.0025995	2.59734	1.76774	1.30613	0.0836714	4.17442	1.65675	0.757414	6.74719	3.24396	1.5318	2.08446	1.6569	3.04723	1.46118	0.0442558	3.55781	0.353	0.72788	48.7847	86.4483	91.025
1.81293	289.612	3.1036	1.77239	0.716518	0.00312434	2.42409	1.77286	1.34376	0.0960636	2.47671	1.66196	0.843754	6.90941	5.07843	1.53707	2.20808	1.69507	3.77597	1.46574	0.0456262	3.68357	0.26	0.781806	55.797	105.212	103.123
1.20882	166.931	3.72579	1.77734	0.738744	0.00375013	3.74038	1.77797	1.38238	0.110176	2.55077	1.66716	0.939249	7.07511	2.87356	1.54233	2.33835	1.73403	3.16985	1.47029	0.0470365	3.81331
1.81293	174.866	4.2812	1.7823	0.761608	0.00449522	2.42409	1.78308	1.42202	0.126229	2.6198	1.67236	1.04479	7.24436	3.71841	1.5476	2.47558	1.7738	3.52268	1.47484	0.0484875	3.94714
1.63988	238.037	2.52669	1.78726	0.785126	0.00538113	4.22924	1.7882	1.46269	0.14447	2.52669	1.67756	1.16133	7.41724	2.57437	1.55287	2.6201	1.81439	2.52669	1.47939	0.0499805	4.08517
1.07562	126.648	4.21581	1.79222	0.809315	0.00643302	2.24707	1.79331	1.50443	0.165174	4.29377	1.68277	1.28993	7.5938	3.13061	1.55814	2.77225	1.85581	2.30966	1.48394	0.0515166	4.22752
1.72008	298.767	2.50201	1.79718	0.834193	0.00768023	2.42409	1.79843	1.54725	0.188648	2.47671	1.68797	1.43172	7.77411	4.19303	1.56341	2.93237	1.89808	3.39809	1.48849	0.0530968	4.37429
1.32964	60.12	3.77597	1.80213	0.859777	0.00915697	4.04424	1.80354	1.59119	0.215232	3.67295	1.69317	1.58793	7.95825	4.46211	1.56867	3.10084	1.94122	4.48301	1.49304	0.0547225	4.5256
1.07562	175.476	3.62533	1.80709	0.886085	0.010903	2.76437	1.80866	1.63627	0.245306	2.30966	1.69837	1.7599	8.14627	2.27891	1.57394	3.27802	1.98524	2.82049	1.49759	0.0563946	4.68158
1.549	296.326	3.98928	1.81205	0.913136	0.0129647	4.4226	1.81377	1.68251	0.279289	3.86939	1.70357	1.94906	8.33825	3.64145	1.57921	3.46431	2.03015	2.78341	1.50214	0.0581146	4.84235
1.45303	57.678	4.3062	1.81701	0.940949	0.0153955	3.37749	1.81888	1.72994	0.317648	2.30966	1.70878	2.15697	8.53426	2.36847	1.58448	3.66012	2.07597	2.70498	1.50669	0.0598837	5.00803
2.77213	230.408	4.51358	1.82197	0.969544	0.0182576	4.09634	1.824	1.77859	0.360898	2.24707	1.71398	2.38532	8.73437	2.24707	1.58974	3.86587	2.12272	2.36847	1.51124	0.0617031	5.17875
1.34788	291.443	2.30966	1.82692	0.998939	0.0216228	2.47671	1.82911	1.82849	0.409607	3.71098	1.71918	2.63591	8.93865	2.6843	1.59501	4.08199	2.17041	2.47671	1.5158	0.0635742	5.35463
1.07562	110.168	4.09634	1.83188	1.02916	0.0255739	2.42409	1.83423	1.87966	0.464404	3.70347	1.72438	2.91069	9.14718	2.9875	1.60028	4.30893	2.21907	4.26845	1.52035	0.0654983	5.53581
1.61809	301.514	3.64941	1.83684	1.06021	0.0302066	3.26748	1.83934	1.93213	0.525982	2.3395	1.72959	3.21176	9.36004	3.33492	1.60555	4.54715	2.26869	2.45075	1.5249	0.0674768	5.72243
1.3234	66.528	3.7619	1.8418	1.09214	0.0356307	3.82376	1.84446	1.98593	0.595101	4.63617	1.73479	3.54137	9.57729	2.52669	1.61082	4.79715	2.31931	1.99116	1.52945	0.0695111	5.91462
1.10779	184.631	3.88204	1.84675	1.12494	0.0419725	4.17442	1.84957	2.0411	0.6726	2.70498	1.73999	3.90196	9.79901	2.109	1.61608	5.05941	2.37094	2.64177	1.534	0.0716028	6.11252
1.13777	182.8	3.91908	1.85171	1.15866	0.0493769	2.55077	1.85468	2.09766	0.759395	2.55077	1.74519	4.29611	10.0253	4.08099	1.62135	5.33444	2.42359	4.78184	1.53855	0.0737531	6.31627
1.09733	180.359	3.9548	1.85667	1.1933	0.0580097	3.39809	1.8598	2.15564	0.856495	2.55077	1.7504	4.72662	10.2562	4.76638	1.62662	5.62278	2.47729	2.36847	1.5431	0.0759638	6.52602
1.05277	256.653	4.34652	1.86163	1.22889	0.0680606	4.3544	1.86491	2.21508	0.965	3.68067	1.7556	5.19645	10.4918	2.6843	1.63189	5.92497	2.53205	2.36847	1.54765	0.0782362	6.74192
1.8593	307.312	4.23367	1.86659	1.26546	0.0797459	3.14385	1.87003	2.276	1.08611	2.2143	1.7608	5.70881	10.7322	2.83849	1.63716	6.24158	2.58789	2.94027	1.5522	0.0805721	6.96411
1.09733	292.664	4.19303	1.87154	1.30303	0.0933125	2.30966	1.87514	2.33844	1.22115	2.45075	1.766	6.26709	10.9775	2.55077	1.64242	6.57319	2.64482	4.61525	1.55675	0.082973	7.19274
1.8309	299.377	3.72579	1.8765	1.34163	0.109041	4.60309	1.88026	2.40244	1.37154	2.85618	1.77121	6.87494	11.2277	2.30966	1.64769	6.92038	2.70287	3.18259	1.56131	0.0854406	7.42798
1.08661	303.65	4.25121	1.88146	1.38127	0.12725	4.45148	1.88537	2.46802	1.53884	2.39662	1.77641	7.53621	11.483	6.57189	1.65296	7.28379	2.76206	2.80209	1.56586	0.0879766	7.66998
1.86476	191.345	4.37765	1.88642	1.42199	0.1483	2.39662	1.89048	2.53522	1.72474	2.55077	1.78161	8.25504	11.7434	4.17911	1.65823	7.66403	2.82239	3.37749	1.57041	0.0905827	7.91889
1.63988	285.645	2.27891	1.89138	1.46381	0.172602	3.45751	1.8956	2.60408	1.93108	2.42409	1.78681	9.03581	12.009	3.01784	1.66349	8.06177	2.8839	2.76437	1.57496	0.0932608	8.17489
1.89785	324.097	4.11145	1.89633	1.50676	0.200617	4.52024	1.90071	2.67463	2.15984	2.47671	1.79202	9.88319	12.2799	5.50149	1.66876	8.47767	2.9466	4.40784	1.57951	0.0960125	8.43814
1.24797	102.539	3.57532	1.90129	1.55086	0.232867	4.40412	1.90583	2.7469	2.41317	4.68807	1.79722	10.8021	12.5562	2.94027	1.67403	8.91242	3.01051	4.41894	1.58406	0.0988399	8.70881
1.07562	180.664	3.63342	1.90625	1.59614	0.269939	4.2022	1.91094	2.82094	2.6934	2.55077	1.80242	11.7978	12.8379	2.55077	1.6793	9.36672	3.07565	2.83849	1.58861	0.101745	8.98706
1.01603	256.653	3.98362	1.91121	1.64263	0.312494	3.7476	1.91606	2.89678	3.00303	2.3395	1.80762	12.8759	13.1253	2.64177	1.68457	9.8413	3.14204	3.96062	1.59316	0.104729	9.27308
1.40883	104.37	3.94893	1.91617	1.69037	0.361274	3.93112	1.92117	2.97447	3.34475	2.36847	1.81282	14.0422	13.4182	2.42409	1.68983	10.3369	3.2097	2.30966	1.59771	0.107795	9.56703
1.63988	62.256	4.01714	1.92112	1.73937	0.417109	2.3395	1.92629	3.05403	3.72146	3.86939	1.81803	15.303	13.7169	2.6198	1.6951	10.8543	3.27866	2.39662	1.60226	0.110944	9.86911
2.20553	113.831	3.70347	1.92608	1.78967	0.480928	4.14101	1.9314	3.13551	4.13626	2.39662	1.82323	16.6647	14.0215	3.33492	1.70037	11.3942	3.34892	3.60892	1.60682	0.114179	10.1795
1.59514	184.326	4.51692	1.93104	1.8413	0.553769	2.39662	1.93651	3.21895	4.5925	2.2143	1.82843	18.1343	14.332	3.39809	1.70564	11.9575	3.42051	3.60062	1.61137	0.117501	10.4983
1.00307	187.988	4.27696	1.936	1.89429	0.636789	3.32399	1.94163	3.30438	5.09373	3.7476	1.83363	19.719	14.6485	2.47671	1.71091	12.545	3.49346	2.76437	1.61592	0.120913	10.8258
1.68045	186.157	5.21836	1.94095	1.94868	0.731274	2.3395	1.94674	3.39186	5.64375	4.37765	1.83884	21.4265	14.9711	3.00281	1.71617	13.1575	3.56779	2.89065	1.62047	0.124417	11.1622
1.37665	65.613	5.63533	1.94591	2.00449	0.838655	2.59734	1.95186	3.48142	6.24662	2.18042	1.84404	23.2649	15.2999	2.57437	1.72144	13.7959	3.64351	3.45751	1.62502	0.128016	11.5077
1.00307	174.866	2.36847	1.95087	2.06175	0.960516	4.2896	1.95697	3.57311	6.90666	2.66326	1.84924	25.2425	15.6351	3.21984	1.72671	14.461	3.72064	2.78341	1.62957	0.131711	11.8623
2.128	315.552	4.33059	1.95583	2.12051	1.09861	3.39809	1.96209	3.66697	7.62846	3.82376	1.85444	27.3681	15.9766	4.38908	1.73198	15.1538	3.79922	2.3395	1.63412	0.135505	12.2265
0.975891	188.904	2.50201	1.96079	2.1808	1.25488	4.61525	1.9672	3.76304	8.41689	2.27891	1.85965	29.651	16.3247	2.14535	1.73725	15.875	3.87926	2.47671	1.63867	0.1394	12.6002
1.98009	314.331	3.74038	1.96574	2.24265	1.43145	4.14585	1.97231	3.86137	9.27708	3.69593	1.86485	32.1008	16.6794	2.27891	1.74251	16.6258	3.96079	2.89065	1.64322	0.1434	12.9838
1.57446	299.988	4.60309	1.9707	2.30609	1.63069	4.54323	1.97743	3.962	10.2145	2.85618	1.87005	34.7275	17.0409	4.15547	1.74778	17.407	4.04382	4.26417	1.64777	0.147505	13.3775
1.12801	254.517	3.5136	1.97566	2.37117	1.85517	2.27891	1.98254	4.06499	11.2349	4.839	1.87525	37.5417	17.4091	2.6843	1.75305	18.2195	4.12839	2.83849	1.65233	0.15172	13.7814
1.05277	257.874	5.36135	1.98062	2.43792	2.10772	4.15068	1.98766	4.17037	12.3443	4.65086	1.88046	40.5543	17.7843	2.2143	1.75832	19.0644	4.21451	5.02574	1.65688	0.156046	14.1958
1.61166	186.157	4.45504	1.98558	2.50638	2.39145	2.30966	1.99277	4.2782	13.549	2.2143	1.88566	43.7765	18.1665	4.16024	1.76358	19.9426	4.30221	2.74496	1.66143	0.160486	14.6209
1.6084	182.19	4.12141	1.99053	2.57658	2.70974	4.16499	1.99789	4.38852	14.8558	2.42409	1.89086	47.2201	18.5558	3.64941	1.76885	20.8552	4.39151	3.36702	1.66598	0.165044	15.0568
1.24797	108.643	2.24707	1.99549	2.64857	3.06628	4.61826	2.003	4.50139	16.2715	3.75478	1.89606	50.8973	18.9524	2.47671	1.77412	21.8032	4.48244	3.01784	1.67053	0.169721	15.5039
1.01603	178.223	3.89453	2.00045	2.72239	3.46509	2.45075	2.00811	4.61685	17.8036	2.2143	1.90127	54.8206	19.3564	2.64177	1.77939	22.7876	4.57501	4.20677	1.67508	0.174521	15.9623
1.73252	308.533	2.83849	2.00541	2.79808	3.91052	2.36847	2.01323	4.73495	19.4595	4.5657	1.90647	59.0032	19.7678	2.18042	1.78466	23.8095	4.66927	2.82049	1.67963	0.179446	16.4323
2.01347	193.176	4.6796	2.01036	2.87567	4.40731	3.55806	2.01834	4.85576	21.2473	4.79455	1.91167	63.4584	20.1867	5.54891	1.78992	24.8699	4.76522	4.25121	1.68418	0.1845	16.914
1.17476	186.462	3.38784	2.01532	2.95521	4.96055	3.41832	2.02346	4.97931	23.1749	3.34572	1.91687	68.2	20.6134	2.50201	1.79519	25.9699	4.8629	3.18259	1.68873	0.189686	17.4077
1.87016	307.617	3.43811	2.02028	3.03675	5.57578	4.09634	2.02857	5.10566	25.2511	2.27891	1.92208	73.2423	21.0478	2.59734	1.80046	27.1107	4.96233	3.39809	1.69328	0.195006	17.9137
1.94243	202.942	4.4761	2.02524	3.12033	6.25891	2.45075	2.03369	5.23487	27.4845	3.19516	1.92728	78.5998	21.4902	2.972	1.80573	28.2933	5.06353	2.89065	1.69784	0.200464	18.4321
1.96022	302.124	2.42409	2.0302	3.20599	7.01632	4.32657	2.0388	5.36699	29.8841	3.81034	1.93248	84.2873	21.9406	2.85618	1.811	29.5189	5.16654	3.1036	1.70239	0.206064	18.9633
1.10779	186.157	4.00051	2.03515	3.29377	7.85487	4.69923	2.04391	5.50208	32.4592	2.2143	1.93768	90.3203	22.3991	2.52669	1.81626	30.7886	5.27137	3.30178	1.70694	0.211807	19.5073
1.10779	182.19	6.27305	2.04011	3.38373	8.78186	2.64177	2.04903	5.64019	35.2194	2.89065	1.94288	96.7142	22.8659	2.42409	1.82153	32.1034	5.37806	2.95626	1.71149	0.217699	20.0645
1.5985	187.988	4.36221	2.04507	3.47591	9.8051	2.42409	2.05414	5.78138	38.1744	2.55077	1.94809	103.485	23.3411	2.74496	1.8268	33.4646	5.48663	2.03196	1.71604	0.223741	20.6352
1.62443	261.841	2.47671	2.05003	3.57036	10.9329	2.27891	2.05926	5.92571	41.3339	2.3395	1.95329	110.649	23.8248	4.0335	1.83207	34.8734	5.5971	4.27271	1.72059	0.229938	21.2195
0.961658	183.105	2.6198	2.05499	3.66713	12.1741	3.94893	2.06437	6.07323	44.7082	3.85655	1.95849	118.221	24.317	3.31295	1.83733	36.3308	5.70952	4.51358	1.72514	0.236294	21.8176
1.61489	104.98	2.6198	2.05994	3.76626	13.5381	4.54647	2.06949	6.22401	48.3074	3.03264	1.96369	126.22	24.818	4.92016	1.8426	37.8381	5.82389	1.99116	1.72969	0.242811	22.4299
1.00307	301.514	4.33858	2.0649	3.86781	15.0347	3.26748	2.0746	6.37811	52.1417	4.91793	1.9689	134.661	25.3279	2.57437	1.84787	39.3963	5.94025	1.8577	1.73424	0.249494	23.0566
1.06435	189.514	4.69367	2.06986	3.97183	16.6745	2.42409	2.07971	6.53559	56.2216	4.35047	1.9741	143.562	25.8467	5.16576	1.85314	41.0068	6.05864	2.6843	1.73879	0.256346	23.6979
1.77902	309.753	4.55934	2.07482	4.07836	18.4683	4.3544	2.08483	6.69651	60.5572	3.03264	1.9793	152.939	26.3746	4.11643	1.85841	42.6706	6.17906	2.39662	1.74335	0.263372	24.3541
1.6664	270.081	3.60062	2.07977	4.18747	20.4277	3.78294	2.08994	6.86093	65.159	2.92402	1.9845	162.809	26.9118	3.94304	1.86367	44.3889	6.30157	2.66326	1.7479	0.270575	25.0253
1.05277	206.604	2.50201	2.08473	4.29921	22.5647	4.43715	2.09506	7.02891	70.0372	3.42826	1.98971	173.189	27.4583	2.70498	1.86894	46.1629	6.42617	2.18042	1.75245	0.277959	25.712
1.52988	65.613	2.47671	2.08969	4.41363	24.8919	4.34256	2.10017	7.20053	75.2019	4.37765	1.99491	184.096	28.0142	2.59734	1.87421	47.9937	6.5529	2.66326	1.757	0.285528	26.4143
1.58492	286.255	3.80357	2.09465	4.53079	27.4224	4.09634	2.10529	7.37585	80.663	3.80357	2.00011	195.546	28.5798	2.70498	1.87948	49.8826	6.6818	5.05924	1.76155	0.293287	27.1325
1.24042	196.838	2.57437	2.09961	4.65074	30.1697	3.08981	2.1104	7.55493	86.4302	2.30966	2.00531	207.557	29.1551	3.94893	1.88475	51.8307	6.81289	3.32399	1.7661	0.301239	27.8668
1.05277	253.296	4.57519	2.10456	4.77354	33.1477	3.59226	2.11551	7.73784	92.5128	4.47261	2.01052	220.144	29.7403	2.07128	1.89001	53.839	6.94619	2.47671	1.77065	0.30939	28.6175
1.04084	189.209	3.29045	2.10952	4.89925	36.371	3.64941	2.12063	7.92464	98.92	4.18377	2.01572	233.323	30.3354	3.58382	1.89528	55.9089	7.08174	2.6843	1.7752	0.317743	29.3848
1.97027	280.151	5.04164	2.11448	5.02793	39.8542	4.74802	2.12574	8.11542	105.66	4.49672	2.02092	247.11	30.9406	3.85655	1.90055	58.0413	7.21958	2.64177	1.77975	0.326303	30.169
1.06435	339.355	2.55077	2.11944	5.15964	43.6126	4.95517	2.13086	8.31023	112.742	3.93112	2.02612	261.521	31.5561	2.89065	1.90582	60.2375	7.35972	2.64177	1.7843	0.335075	30.9704
1.83674	261.536	2.30966	2.1244	5.29444	47.6615	2.27891	2.13597	8.50915	120.172	2.42409	2.03133	276.569	32.182	2.9075	1.91109	62.4984	7.5022	3.58382	1.78886	0.344063	31.7893
1.11803	115.356	2.76437	2.12935	5.43239	52.0165	4.28541	2.14109	8.71225	127.958	2.72517	2.03653	292.269	32.8184	3.06161	1.91635	64.8253	7.64705	4.39287	1.79341	0.353272	32.6258
1.10779	184.021	3.79675	2.13431	5.57356	56.6935	2.78341	2.1462	8.9196	136.107	4.39663	2.04173	308.633	33.4654	4.72122	1.92162	67.2191	7.79431	2.83849	1.79796	0.362708	33.4802
1.63377	302.124	2.6198	2.13927	5.718	61.7082	2.74496	2.15131	9.13127	144.622	2.3395	2.04693	325.676	34.1232	3.03264	1.92689	69.681	7.94399	3.15696	1.80251	0.372374	34.3528
1.35961	105.591	2.74496	2.14423	5.86579	67.0766	2.74496	2.15643	9.34734	153.51	4.26845	2.05214	343.408	34.7919	4.80959	1.93216	72.2119	8.09614	3.16985	1.80706	0.382275	35.2439
1.05277	177.917	3.96642	2.14919	6.017	72.8144	4.15068	2.16154	9.56789	162.773	4.58769	2.05734	361.84	35.4717	4.14101	1.93742	74.8128	8.25079	3.64941	1.81161	0.392418	36.1537
1.09733	64.392	3.92512	2.15414	6.17168	78.9372	5.51877	2.16666	9.79298	172.415	2.30966	2.06254	380.983	36.1627	3.68833	1.94269	77.4847	8.40796	2.30966	1.81616	0.402808	37.0825
0.975891	268.555	2.3395	2.1591	6.3299	85.4603	3.83042	2.17177	10.0227	182.437	3.81707	2.06774	400.844	36.8649	3.1036	1.94796	80.2286	8.56769	2.76437	1.82071	0.413448	38.0304
1.07562	181.885	2.94027	2.16406	6.49175	92.3985	2.24707	2.17689	10.2571	192.84	2.3395	2.07294	421.433	37.5786	3.50448	1.95323	83.0453	8.73002	4.00051	1.82526	0.424346	38.9979
2.036	188.599	4.1014	2.16902	6.65727	99.7663	3.43811	2.182	10.4963	203.623	3.58382	2.07815	442.754	38.304	4.72393	1.9585	85.9358	8.89496	3.63342	1.82981	0.435507	39.9852
1.05277	262.451	3.94304	2.17397	6.82656	107.577	3.5136	2.18711	10.7404	214.784	2.74496	2.08335	464.813	39.041	2.27891	1.96376	88.9009	9.06257	2.30966	1.83437	0.446935	40.9924
1.82101	118.408	2.45075	2.17893	6.99967	115.845	3.7476	2.19223	10.9894	226.32	4.09124	2.08855	487.614	39.79	2.78341	1.96903	91.9415	9.23286	2.80209	1.83892	0.458638	42.0199
1.75639	256.348	4.01714	2.18389	7.17669	124.58	2.82049	2.19734	11.2434	238.226	3.7476	2.09375	511.159	40.5509	3.00281	1.9743	95.0582	9.40588	2.85618	1.84347	0.47062	43.0679
1.10779	185.852	2.3395	2.18885	7.35768	133.795	3.89453	2.20246	11.5025	250.496	3.27903	2.09896	535.448	41.324	3.83702	1.97957	98.2518	9.58165	3.00281	1.84802	0.482888	44.1366
2.10572	132.141	4.12634	2.19381	7.54272	143.499	3.71098	2.20757	11.7668	263.122	3.53164	2.10416	560.481	42.1094	2.66326	1.98484	101.523	9.76022	2.78341	1.85257	0.495447	45.2264
1.20055	250.854	3.54933	2.19876	7.73189	153.701	4.60003	2.21269	12.0364	276.096	2.85618	2.10936	586.255	42.9073	2.6843	1.9901	104.872	9.9416	2.95626	1.85712	0.508305	46.3375
1.01603	182.8	4.35047	2.20372	7.92527	164.408	3.31295	2.2178	12.3113	289.407	2.14535	2.11456	612.765	43.7177	3.42826	1.99537	108.301	10.1258	3.08981	1.86167	0.521466	47.47
1.93787	111.084	3.60892	2.20868	8.12293	175.625	3.78986	2.22291	12.5917	303.042	3.57532	2.11977	640.005	44.5408	4.92016	2.00064	111.808	10.313	3.08981	1.86622	0.534938	48.6243
0.989717	100.708	4.3544	2.21364	8.32496	187.356	2.39662	2.22803	12.8776	316.988	4.17911	2.12497	667.966	45.3769	2.39662	2.00591	115.396	10.503	3.38784	1.87077	0.548727	49.8007
1.00307	61.34	3.56671	2.2186	8.53143	199.604	4.53345	2.23314	13.1691	331.229	2.57437	2.13017	696.639	46.2259	4.58457	2.01117	119.063	10.6961	1.80894	1.87532	0.562839	50.9993
1.68595	287.781	2.42409	2.22355	8.74243	212.367	4.68525	2.23826	13.4663	345.748	2.14535	2.13537	726.01	47.0881	5.13749	2.01644	122.812	10.8921	2.42409	1.87988	0.577282	52.2203
1.70203	299.988	3.68833	2.22851	8.95803	225.643	3.76896	2.24337	13.7693	360.525	3.56671	2.14058	756.066	47.9635	2.50201	2.02171	126.641	11.0911	4.38528	1.88443	0.592062	53.4641
1.02861	181.274	3.18259	2.23347	9.17833	239.429	4.21581	2.24849	14.0782	375.542	3.86298	2.14578	786.789	48.8525	4.45504	2.02698	130.552	11.2932	2.07128	1.88898	0.607185	54.7309
1.58146	111.694	4.39287	2.23843	9.40341	253.717	3.75478	2.2536	14.393	390.774	3.83702	2.15098	818.161	49.755	5.0708	2.03225	134.544	11.4984	2.07128	1.89353	0.62266	56.0209
1.71755	285.339	4.74272	2.24338	9.63336	268.498	2.52669	2.25871	14.7139	406.199	2.64177	2.15618	850.161	50.6712	3.60892	2.03751	138.617	11.7068	2.89065	1.89808	0.638492	57.3342
1.88767	300.903	4.04957	2.24834	9.86825	283.759	3.70347	2.26383	15.0409	421.792	2.45075	2.16139	882.767	51.6013	3.36702	2.04278	142.772	11.9183	3.52268	1.90263	0.654691	58.6713
1.68045	190.43	2.55077	2.2533	10.1082	299.486	4.02262	2.26894	15.3742	437.525	3.78294	2.16659	915.951	52.5455	2.45075	2.04805	147.009	12.133	2.83849	1.90718	0.671262	60.0322
1.83866	302.124	2.3395	2.25826	10.3533	315.661	2.47671	2.27406	15.7138	453.37	2.36847	2.17179	949.687	53.5038	4.13125	2.05332	151.327	12.351	3.27903	1.91173	0.688213	61.4172
1.02861	102.844	4.9246	2.26322	10.6035	332.265	4.10644	2.27917	16.0598	469.297	4.25121	2.17699	983.944	54.4765	4.09634	2.05859	155.726	12.5722	2.9875	1.91628	0.705553	62.8265
1.82101	298.157	4.83172	2.26817	10.8591	349.273	3.99491	2.28429	16.4124	485.277	2.57437	2.1822	1018.69	55.4636	2.95626	2.06385	160.206	12.7968	3.82376	1.92083	0.723288	64.2603
2.53493	202.332	4.6682	2.27313	11.1201	366.661	2.27891	2.2894	16.7715	501.275	2.45075	2.1874	1053.89	56.4653	3.77597	2.06912	164.767	13.0247	3.1172	1.92538	0.741427	65.7188
1.04084	186.462	3.64145	2.27809	11.3866	384.399	2.50201	2.29451	17.1374	517.26	3.07579	2.1926	1089.51	57.4818	3.16985	2.07439	169.408	13.256	2.85618	1.92994	0.759978	67.2023
0.961658	187.683	3.85008	2.28305	11.6587	402.456	2.64177	2.29963	17.5101	533.196	2.6198	2.1978	1125.51	58.5132	2.85618	2.07966	174.129	13.4907	2.72517	1.93449	0.778949	68.7108
1.62756	189.514	3.71098	2.28801	11.9365	420.796	2.36847	2.30474	17.8897	549.048	4.07582	2.203	1161.85	59.5596	3.92512	2.08493	178.93	13.7288	4.2022	1.93904	0.798348	70.2447
1.92071	257.874	3.41832	2.29296	12.2201	439.383	2.3395	2.30986	18.2764	564.781	2.50201	2.20821	1198.48	60.6212	2.03196	2.09019	183.808	13.9705	2.47671	1.94359	0.818184	71.8041
1.61809	298.767	3.75478	2.29792	12.5096	458.177	2.972	2.31497	18.6701	580.356	3.50448	2.21341	1235.36	61.6982	3.98362	2.09546	188.765	14.2157	3.00281	1.94814	0.838466	73.3892
1.90119	184.021	3.89453	2.30288	12.805	477.136	4.63024	2.32009	19.071	595.738	3.58382	2.21861	1272.45	62.7907	2.85618	2.10073	193.799	14.4645	3.20757	1.95269	0.859201	75.0002
0.975891	107.727	2.39662	2.30784	13.1066	496.213	4.19762	2.3252	19.4792	610.887	2.52669	2.22381	1309.68	63.8988	3.74038	2.106	198.908	14.7168	2.109	1.95724	0.880399	76.6371
0.946943	186.462	4.59696	2.31279	13.4143	515.362	4.6796	2.33031	19.8949	625.767	3.79675	2.22902	1347.03	65.0227	2.18042	2.11126	204.093	14.9729	3.42826	1.96179	0.902069	78.3003
2.07226	274.658	4.24685	2.31775	13.7283	534.534	2.30966	2.33543	20.318	640.339	2.30966	2.23422	1384.42	66.1625	2.03196	2.11653	209.351	15.2326	2.3395	1.96634	0.92422	79.9898
1.46682	248.718	4.48301	2.32271	14.0487	553.676	2.59734	2.34054	20.7488	654.565	3.06161	2.23942	1421.8	67.3184	2.74496	2.1218	214.683	15.496	4.62128	1.97089	0.946861	81.7059
1.15664	187.988	4.04424	2.32767	14.3756	572.736	4.51692	2.34566	21.1873	668.407	3.57532	2.24462	1459.13	68.4905	3.1036	2.12707	220.085	15.7632	3.20757	1.97545	0.970002	83.4486
1.84628	291.748	4.45148	2.33263	14.7092	591.659	2.59734	2.35077	21.6336	681.828	2.3395	2.24983	1496.34	69.679	2.45075	2.13234	225.558	16.0341	3.14385	1.98	0.993652	85.2181
1.66064	185.852	4.61826	2.33758	15.0494	610.389	4.12141	2.35589	22.0878	694.792	2.87356	2.25503	1533.38	70.884	3.81707	2.1376	231.099	16.3089	3.26748	1.98455	1.01782	87.0145
0.989717	182.495	3.14385	2.34254	15.3965	628.868	4.98483	2.361	22.5501	707.261	2.47671	2.26023	1570.18	72.1057	4.10644	2.14287	236.707	16.5876	2.30966	1.9891	1.04252	88.838
1.77902	245.056	3.73311	2.3475	15.7505	647.04	2.55077	2.36612	23.0205	719.202	2.59734	2.26543	1606.69	73.3441	2.82049	2.14814	242.38	16.8702	4.09124	1.99365	1.06775	90.6886
1.90119	303.955	3.30178	2.35246	16.1115	664.845	2.45075	2.37123	23.4991	730.579	4.44434	2.27064	1642.84	74.5995	3.21984	2.15341	248.116	17.1567	2.36847	1.9982	1.09354	92.5665
0.989717	304.26	2.45075	2.35742	16.4797	682.225	3.1036	2.37634	23.9861	741.36	2.78341	2.27584	1678.58	75.872	3.15696	2.15868	253.914	17.4472	2.47671	2.00275	1.11988	94.4719
1.60512	184.326	4.16024	2.36237	16.8552	699.123	4.27696	2.38146	24.4815	751.513	3.64941	2.28104	1713.84	77.1617	3.96062	2.16394	259.772	17.7417	3.19516	2.0073	1.1468	96.4047
1.07562	254.211	4.34652	2.36733	17.238	715.48	3.46708	2.38657	24.9855	761.009	2.42409	2.28624	1748.56	78.4688	2.18042	2.16921	265.686	18.0403	3.00281	2.01185	1.17429	98.365
1.47577	67.444	4.1014	2.37229	17.6284	731.239	4.62428	2.39169	25.4982	769.819	2.24707	2.29145	1782.68	79.7935	2.14535	2.17448	271.656	18.3429	4.39287	2.0164	1.20238	100.353
1.78558	298.157	5.03967	2.37725	18.0263	746.344	4.57832	2.3968	26.0196	777.916	3.58382	2.29665	1816.13	81.1357	3.7619	2.17975	277.679	18.6497	3.61714	2.02096	1.23107	102.369
1.24042	180.054	3.35644	2.38221	18.432	760.742	2.30966	2.40192	26.5499	785.277	2.14535	2.30185	1848.85	82.4958	2.74496	2.18501	283.753	18.9607	4.08613	2.02551	1.26037	104.412
2.10155	194.702	4.3544	2.38716	18.8455	774.379	2.78341	2.40703	27.0893	791.878	3.913	2.30705	1880.78	83.8738	4.08099	2.19028	289.874	19.2759	3.35644	2.03006	1.29029	106.484
1.55274	306.091	3.63342	2.39212	19.267	787.206	4.0061	2.41214	27.6377	797.7	4.0335	2.31225	1911.87	85.2698	4.45858	2.19555	296.041	19.5953	3.04723	2.03461	1.32085	108.583
1.57797	301.514	3.31295	2.39708	19.6966	799.173	2.55077	2.41726	28.1953	802.724	4.43715	2.31746	1942.05	86.6841	2.70498	2.20082	302.251	19.919	2.76437	2.03916	1.35206	110.71
1.73006	304.26	2.47671	2.40204	20.1344	810.236	2.36847	2.42237	28.7623	806.935	3.60892	2.32266	1971.25	88.1167	3.07579	2.20609	308.501	20.247	4.36609	2.04371	1.38392	112.865
2.1078	122.986	3.48597	2.40699	20.5806	820.352	4.53016	2.42749	29.3387	810.32	2.83849	2.32786	1999.44	89.5678	2.59734	2.21135	314.788	20.5794	2.36847	2.04826	1.41646	115.048
2.01984	197.449	3.77597	2.41195	21.0352	829.482	2.27891	2.4326	29.9247	812.868	3.1172	2.33306	2026.54	91.0376	3.69593	2.21662	321.109	20.9161	3.5136	2.05281	1.44968	117.259
1.715	303.65	3.94893	2.41691	21.4984	837.591	3.79675	2.43772	30.5204	814.572	4.38148	2.33827	2052.5	92.526	2.76437	2.22189	327.461	21.2574	2.18042	2.05736	1.48359	119.498
1.64591	164.185	2.55077	2.42187	21.9702	844.647	4.23367	2.44283	31.1258	815.425	2.07128	2.34347	2077.28	94.0334	3.47658	2.22716	333.841	21.603	2.18042	2.06191	1.51821	121.765
0.961658	184.631	4.36997	2.42683	22.4509	850.622	3.49526	2.44794	31.7411	815.425	4.33059	2.34867	2100.81	95.5598	3.34572	2.23243	340.246	21.9532	3.04723	2.06647	1.55356	124.059
1.05277	248.108	4.7844	2.43178	22.9406	855.492	3.86939	2.45306	32.3663	814.573	2.66326	2.35387	2123.06	97.1053	2.39662	2.23769	346.672	22.3079	2.24707	2.07102	1.58963	126.382
1.16578	117.187	3.61714	2.43674	23.4394	859.238	4.15068	2.45817	33.0017	812.871	2.83849	2.35908	2143.96	98.6701	3.48597	2.24296	353.117	22.6672	3.45751	2.07557	1.62645	128.732
1.747	120.544	4.94436	2.4417	23.9473	861.845	2.24707	2.46329	33.6474	810.324	2.36847	2.36428	2163.5	100.254	4.53998	2.24823	359.576	23.0312	3.76896	2.08012	1.66403	131.111
1.94695	69.885	4.57519	2.44666	24.4647	863.303	4.2812	2.4684	34.3033	806.94	3.73311	2.36948	2181.61	101.858	3.50448	2.2535	366.046	23.3998	2.45075	2.08467	1.70238	133.516
1.05277	188.293	4.60309	2.45162	24.9915	863.605	2.39662	2.47352	34.9697	802.73	4.82685	2.37468	2198.26	103.481	3.61714	2.25877	372.523	23.773	4.46912	2.08922	1.74151	135.95
1.63068	176.697	2.55077	2.45657	25.5279	862.75	2.55077	2.47863	35.6467	797.707	2.95626	2.37989	2213.41	105.124	2.80209	2.26403	379.005	24.151	5.14641	2.09377	1.78144	138.411
2.18698	200.195	3.27903	2.46153	26.074	860.742	3.88204	2.48374	36.3344	791.887	2.36847	2.38509	2227.04	106.788	3.89453	2.2693	385.486	24.5338	3.50448	2.09832	1.82219	140.899
0.961658	186.768	2.36847	2.46649	26.63	857.589	4.3062	2.48886	37.0328	785.287	4.97855	2.39029	2239.11	108.471	2.64177	2.27457	391.963	24.9214	2.94027	2.10287	1.86376	143.415
1.29745	105.286	4.16971	2.47145	27.196	853.304	3.9722	2.49397	37.7421	777.927	3.01784	2.39549	2249.6	110.174	2.47671	2.27984	398.433	25.3138	2.45075	2.10742	1.90617	145.957
1.74462	293.274	3.99491	2.4764	27.7722	847.903	2.36847	2.49909	38.4625	769.83	3.97792	2.4007	2258.48	111.897	3.8883	2.2851	404.891	25.7111	2.89065	2.11198	1.94944	148.527
2.13388	120.85	2.24707	2.48136	28.3587	841.409	3.53164	2.5042	39.194	761.022	3.71098	2.4059	2265.74	113.641	2.42409	2.29037	411.334	26.1133	3.00281	2.11653	1.99357	151.124
1.41905	268.25	5.25248	2.48632	28.9555	833.846	2.2143	2.50932	39.9367	751.527	2.52669	2.4111	2271.36	115.405	2.42409	2.29564	417.756	26.5204	3.58382	2.12108	2.03859	153.747
1.66064	267.334	3.16985	2.49128	29.5629	825.245	4.5497	2.51443	40.6908	741.374	2.24707	2.4163	2275.32	117.19	3.33492	2.30091	424.155	26.9325	2.36847	2.12563	2.08451	156.397
1.98286	182.8	2.3395	2.49624	30.181	815.639	4.87924	2.51954	41.4563	730.594	2.52669	2.42151	2277.62	118.996	3.00281	2.30618	430.526	27.3497	3.18259	2.13018	2.13134	159.073
1.22492	63.477	3.44786	2.50119	30.81	805.065	3.82376	2.52466	42.2334	719.218	2.64177	2.42671	2278.26	120.822	4.19303	2.31144	436.865	27.7719	2.66326	2.13473	2.1791	161.775
1.20882	67.139	4.38528	2.50615	31.4499	793.565	2.6198	2.52977	43.0223	707.278	3.15696	2.43191	2277.23	122.67	2.72517	2.31671	443.168	28.1992	2.42409	2.13928	2.2278	164.503
1.6084	291.138	3.65731	2.51111	32.1009	781.181	3.19516	2.53489	43.8229	694.809	2.109	2.43711	2274.53	124.538	2.72517	2.32198	449.43	28.6316	2.07128	2.14383	2.27747	167.257
1.04084	203.857	3.37749	2.51607	32.7632	767.961	3.14385	2.54	44.6354	681.847	2.39662	2.44231	2270.17	126.427	2.89065	2.32725	455.647	29.0691	3.42826	2.14838	2.3281	170.036
2.08225	195.923	4.40038	2.52103	33.4368	753.954	2.972	2.54512	45.4599	668.426	2.18042	2.44752	2264.16	128.338	2.57437	2.33252	461.815	29.5119	3.74038	2.15293	2.37973	172.84
1.88595	72.327	4.25121	2.52598	34.122	739.212	3.5136	2.55023	46.2966	654.584	3.9548	2.45272	2256.51	130.27	2.30966	2.33778	467.93	29.9598	3.36702	2.15749	2.43237	175.669
1.45303	178.223	5.78386	2.53094	34.8189	723.787	4.36221	2.55534	47.1456	640.359	2.55077	2.45792	2247.24	132.224	2.85618	2.34305	473.987	30.4131	2.57437	2.16204	2.48603	178.523
1.17476	57.983	4.26417	2.5359	35.5275	707.735	2.6198	2.56046	48.0068	625.787	3.92512	2.46312	2236.37	134.199	3.78294	2.34832	479.982	30.8716	1.94862	2.16659	2.54073	181.401
0.989717	180.359	4.50349	2.54086	36.2482	691.113	3.08981	2.56557	48.8806	610.908	4.73202	2.46833	2223.92	136.195	4.01163	2.35359	485.91	31.3354	3.78986	2.17114	2.59648	184.302
1.47132	205.994	4.38148	2.54582	36.9809	673.977	3.18259	2.57069	49.7669	595.759	2.14535	2.47353	2209.93	138.213	2.30966	2.35885	491.768	31.8046	2.72517	2.17569	2.65331	187.228
1.38764	176.697	3.78986	2.55077	37.7259	656.387	2.6198	2.5758	50.6659	580.377	2.66326	2.47873	2194.41	140.253	2.27891	2.36412	497.551	32.2792	2.78341	2.18024	2.71123	190.177
1.96167	306.091	4.30208	2.55573	38.4833	638.399	3.37749	2.58092	51.5777	564.802	2.70498	2.48393	2177.41	142.315	2.89065	2.36939	503.255	32.7592	3.83702	2.18479	2.77025	193.148
1.81293	265.503	4.13614	2.56069	39.2532	620.073	2.45075	2.58603	52.5024	549.07	2.42409	2.48914	2158.95	144.399	4.32657	2.37466	508.875	33.2446	4.37382	2.18934	2.8304	196.143
1.02861	60.425	2.70498	2.56565	40.0358	601.467	3.85008	2.59114	53.4401	533.218	2.89065	2.49434	2139.09	146.505	2.85618	2.37993	514.408	33.7356	3.00281	2.19389	2.89169	199.159
1.65481	193.176	3.35644	2.5706	40.8312	582.638	4.25556	2.59626	54.3909	517.282	2.30966	2.49954	2117.86	148.633	3.44786	2.38519	519.849	34.232	2.82049	2.19844	2.95414	202.197
1.05277	327.454	4.44076	2.57556	41.6396	563.643	2.3395	2.60137	55.355	501.297	3.80357	2.50474	2095.3	150.783	4.2812	2.39046	525.193	34.734	2.42409	2.203	3.01777	205.257
0.961658	178.528	3.37749	2.58052	42.4611	544.536	4.63617	2.60649	56.3323	485.299	4.46211	2.50995	2071.46	152.955	3.9722	2.39573	530.438	35.2416	3.69593	2.20755	3.0826	208.338
1.25539	180.054	3.65731	2.58548	43.2959	525.374	2.87356	2.6116	57.3231	469.319	4.12141	2.51515	2046.4	155.15	2.57437	2.401	535.578	35.7547	4.53016	2.2121	3.14864	211.439
1.07562	61.34	3.41832	2.59044	44.1441	506.206	3.42826	2.61672	58.3274	453.392	3.58382	2.52035	2020.16	157.367	2.6198	2.40627	540.609	36.2735	2.6198	2.21665	3.21591	214.56
1.10779	183.716	4.02262	2.59539	45.0059	487.086	4.16024	2.62183	59.3453	437.546	2.24707	2.52555	1992.79	159.606	5.1047	2.41153	545.529	36.798	3.63342	2.2212	3.28443	217.7
1.01603	187.378	2.47671	2.60035	45.8813	468.059	4.38528	2.62694	60.3769	421.813	2.59734	2.53076	1964.36	161.868	4.29792	2.4168	550.332	37.3282	2.27891	2.22575	3.35422	220.86
1.10779	251.77	2.42409	2.60531	46.7706	449.174	2.39662	2.63206	61.4224	406.221	2.47671	2.53596	1934.92	164.152	6.10887	2.42207	555.015	37.864	1.90419	2.2303	3.4253	224.038
1.67488	196.228	4.41526	2.61027	47.6739	430.474	3.46708	2.63717	62.4818	390.795	3.37749	2.54116	1904.52	166.459	2.59734	2.42734	559.574	38.4056	4.4299	2.23485	3.49769	227.235
1.85746	309.753	4.12634	2.61523	48.5914	412	4.13614	2.64229	63.5552	375.562	2.39662	2.54636	1873.22	168.789	2.27891	2.43261	564.006	38.953	3.81707	2.2394	3.5714	230.449
1.31706	185.547	2.30966	2.62018	49.5231	393.79	3.93711	2.6474	64.6428	360.546	3.39809	2.55157	1841.09	171.141	3.69593	2.43787	568.306	39.5062	3.98362	2.24395	3.64647	233.68
2.13583	190.43	3.68067	2.62514	50.4693	375.882	4.22924	2.65252	65.7445	345.768	4.38908	2.55677	1808.19	173.516	3.26748	2.44314	572.472	40.0652	2.6843	2.24851	3.7229	236.927
1.88939	187.073	2.50201	2.6301	51.43	358.307	4.16971	2.65763	66.8606	331.249	5.29624	2.56197	1774.58	175.914	4.02262	2.44841	576.5	40.63	2.3395	2.25306	3.80071	240.19
1.85377	69.275	4.18377	2.63506	52.4055	341.097	3.16985	2.66274	67.991	317.008	4.69923	2.56717	1740.31	178.335	2.80209	2.45368	580.386	41.2008	3.26748	2.25761	3.87993	243.469
1.44834	97.351	4.25556	2.64001	53.3959	324.279	2.45075	2.66786	69.136	303.061	2.78341	2.57237	1705.46	180.778	3.42826	2.45894	584.127	41.7774	2.9075	2.26216	3.96058	246.762
1.31706	195.312	3.19516	2.64497	54.4012	307.877	2.76437	2.67297	70.2955	289.426	2.18042	2.57758	1670.08	183.244	3.89453	2.46421	587.721	42.3599	3.24396	2.26671	4.04268	250.07
1.26989	178.528	4.09634	2.64993	55.4218	291.914	3.98928	2.67809	71.4697	276.115	2.36847	2.58278	1634.23	185.733	2.80209	2.46948	591.164	42.9484	2.45075	2.27126	4.12624	253.391
1.99241	201.721	3.33492	2.65489	56.4576	276.407	4.59388	2.6832	72.6586	263.14	3.98362	2.58798	1597.99	188.245	3.76896	2.47475	594.453	43.5429	3.56671	2.27581	4.21129	256.725
2.08552	271.301	3.42826	2.65985	57.5089	261.374	2.39662	2.68832	73.8624	250.513	4.45148	2.59318	1561.41	190.78	2.30966	2.48002	597.586	44.1433	2.6843	2.28036	4.29785	260.07
1.48887	187.073	3.63342	2.6648	58.5758	246.828	3.04723	2.69343	75.0811	238.242	2.36847	2.59839	1524.54	193.338	2.6843	2.48528	600.559	44.7498	2.50201	2.28491	4.38594	263.428
1.90119	183.105	3.74038	2.66976	59.6584	232.779	4.13125	2.69854	76.3148	226.336	2.18042	2.60359	1487.46	195.919	3.75478	2.49055	603.371	45.3622	2.74496	2.28946	4.47559	266.796
1.65187	186.157	3.46708	2.67472	60.7569	219.236	4.69367	2.70366	77.5636	214.8	4.14585	2.60879	1450.21	198.522	2.52669	2.49582	606.018	45.9808	3.89453	2.29401	4.5668	270.175
1.47577	257.263	3.57532	2.67968	61.8714	206.204	2.36847	2.70877	78.8275	203.638	2.39662	2.61399	1412.87	201.149	2.92402	2.50109	608.5	46.6054	3.97792	2.29857	4.65961	273.563
1.00307	179.443	4.60003	2.68464	63.0021	193.687	3.54933	2.71389	80.1067	192.855	5.06118	2.6192	1375.47	203.799	2.52669	2.50636	610.812	47.236	3.13061	2.30312	4.75404	276.96
1.06435	55.237	4.33459	2.68959	64.1491	181.687	3.21984	2.719	81.4012	182.452	2.45075	2.6244	1338.09	206.471	3.54052	2.51162	612.954	47.8728	4.75067	2.30767	4.85011	280.365
1.63068	282.898	2.72517	2.69455	65.3125	170.201	4.62428	2.72412	82.7111	172.429	4.15068	2.6296	1300.77	209.167	2.6843	2.51689	614.924	48.5158	3.44786	2.31222	4.94783	283.777
1.01603	207.52	3.47658	2.69951	66.4926	159.229	2.24707	2.72923	84.0365	162.786	2.57437	2.6348	1263.56	211.885	3.97792	2.52216	616.72	49.1648	2.6843	2.31677	5.04724	287.196
1.94243	177.002	3.913	2.70447	67.6893	148.764	3.85655	2.73434	85.3774	153.522	2.9875	2.64001	1226.52	214.626	4.36997	2.52743	618.34	49.82	2.78341	2.32132	5.14836	290.62
2.2663	311.584	4.18377	2.70942	68.9029	138.801	2.45075	2.73946	86.7339	144.634	2.70498	2.64521	1189.7	217.39	3.77597	2.53269	619.782	50.4814	2.92402	2.32587	5.2512	294.05
1.89109	260.925	4.57832	2.71438	70.1335	129.332	2.36847	2.74457	88.106	136.118	3.42826	2.65041	1153.13	220.177	2.92402	2.53796	621.047	51.149	4.31439	2.33042	5.3558	297.484
1.81699	186.768	3.61714	2.71934	71.3812	120.347	4.98065	2.74969	89.4938	127.969	3.18259	2.65561	1116.87	222.987	3.60062	2.54323	622.132	51.8227	3.66515	2.33497	5.46216	300.921
1.9529	191.345	2.6843	2.7243	72.6461	111.837	3.74038	2.7548	90.8975	120.183	4.65668	2.66082	1080.96	225.819	2.50201	2.5485	623.037	52.5027	2.3395	2.33952	5.57033	304.361
2.44739	288.086	3.53164	2.72926	73.9285	103.789	3.31295	2.75992	92.317	112.752	3.81707	2.66602	1045.44	228.674	2.50201	2.55377	623.761	53.1889	2.42409	2.34408	5.68031	307.803
1.26271	205.078	4.45148	2.73421	75.2284	96.1913	3.78986	2.76503	93.7523	105.67	3.27903	2.67122	1010.34	231.552	3.25579	2.55903	624.302	53.8814	3.91908	2.34863	5.79214	311.246
2.23813	315.247	4.35047	2.73917	76.5459	89.0306	3.67295	2.77015	95.2037	98.929	4.41894	2.67642	975.706	234.452	5.03372	2.5643	624.662	54.58	4.43354	2.35318	5.90583	314.689
1.09733	95.52	3.69593	2.74413	77.8812	82.2925	2.36847	2.77526	96.671	92.5214	4.98692	2.68163	941.571	237.375	2.87356	2.56957	624.839	55.285	2.972	2.35773	6.02141	318.131
1.02861	296.021	3.60062	2.74909	79.2344	75.9626	3.13061	2.78037	98.1544	86.4383	2.30966	2.68683	907.964	240.321	2.9875	2.57484	624.833	55.9962	2.39662	2.36228	6.13891	321.572
0.864748	61.035	3.66515	2.75405	80.6057	70.0257	6.66984	2.78549	99.6538	80.6707	2.2143	2.69203	874.916	243.289	2.66326	2.58011	624.644	56.7136	3.37749	2.36683	6.25835	325.011
1.89109	284.424	2.59734	2.759	81.9951	64.4664	3.94304	2.7906	101.169	75.2092	2.47671	2.69723	842.453	246.279	2.36847	2.58537	624.273	57.4374	3.53164	2.37138	6.37974	328.446
1.70726	193.787	2.74496	2.76396	83.4028	59.2689	2.45075	2.79572	102.701	70.0441	4.0061	2.70243	810.601	249.292	4.24248	2.59064	623.72	58.1674	2.76437	2.37593	6.50313	331.878
1.36536	253.906	4.15547	2.76892	84.8289	54.4176	3.81034	2.80083	104.249	65.1656	2.14535	2.70764	779.382	252.327	2.42409	2.59591	622.985	58.9038	2.109	2.38048	6.62852	335.304
1.88075	294.8	3.39809	2.77388	86.2735	49.8964	2.42409	2.80595	105.814	60.5634	4.09124	2.71284	748.817	255.383	2.87356	2.60118	622.069	59.6464	4.02806	2.38503	6.75595	338.724
1.08661	290.222	3.72579	2.77884	87.7367	45.6896	4.48645	2.81106	107.394	56.2274	4.51692	2.71804	718.924	258.462	4.56252	2.60645	620.972	60.3953	3.34572	2.38959	6.88544	342.138
1.9991	74.463	4.53345	2.78379	89.2187	41.7815	3.71841	2.81617	108.991	52.1472	2.70498	2.72324	689.718	261.563	2.57437	2.61171	619.696	61.1505	3.32399	2.39414	7.01701	345.544
1.14731	58.289	4.08099	2.78875	90.7196	38.1565	4.61223	2.82129	110.604	48.3125	3.36702	2.72845	661.215	264.686	4.0335	2.61698	618.242	61.912	3.36702	2.39869	7.15069	348.942
1.62443	308.533	4.0061	2.79371	92.2395	34.7993	4.33459	2.8264	112.234	44.713	2.972	2.73365	633.425	267.831	2.42409	2.62225	616.611	62.6799	2.30966	2.40324	7.2865	352.33
0.915927	103.455	2.52669	2.79867	93.7784	31.695	4.65957	2.83152	113.88	41.3384	4.66533	2.73885	606.359	270.997	3.49526	2.62752	614.804	63.454	2.64177	2.40779	7.42447	355.707
1.9991	310.059	3.48597	2.80362	95.3365	28.829	3.93112	2.83663	115.542	38.1786	2.30966	2.74405	580.025	274.185	3.21984	2.63278	612.823	64.2344	2.36847	2.41234	7.56463	359.074
1.00307	256.042	4.66246	2.80858	96.914	26.1871	2.39662	2.84175	117.221	35.2234	3.60892	2.74926	554.428	277.394	3.37749	2.63805	610.67	65.0212	2.109	2.41689	7.70699	362.428
1.05277	185.547	2.50201	2.81354	98.5108	23.7554	2.57437	2.84686	118.916	32.4629	4.15068	2.75446	529.572	280.624	2.109	2.64332	608.347	65.8142	3.57532	2.42144	7.85159	365.769
1.9991	246.582	2.47671	2.8185	100.127	21.5207	3.64145	2.85197	120.628	29.8875	5.18986	2.75966	505.461	283.876	5.38681	2.64859	605.855	66.6135	2.42409	2.42599	7.99845	369.095
1.16578	284.119	2.78341	2.82346	101.763	19.47	3.76896	2.85709	122.356	27.4877	4.31846	2.76486	482.094	287.148	3.13061	2.65386	603.197	67.4191	4.01163	2.43054	8.14759	372.407
1.52594	289.917	4.39287	2.82841	103.419	17.5912	2.55077	2.8622	124.101	25.2541	4.60309	2.77007	459.47	290.442	2.45075	2.65912	600.375	68.231	3.01784	2.4351	8.29904	375.702
1.18353	187.073	4.46912	2.83337	105.094	15.8724	4.68525	2.86732	125.862	23.1777	3.96062	2.77527	437.588	293.756	2.07128	2.66439	597.391	69.0492	2.6843	2.43965	8.45283	378.981
2.32841	301.819	4.43715	2.83833	106.79	14.3024	3.77597	2.87243	127.64	21.2498	3.9548	2.78047	416.443	297.091	3.7476	2.66966	594.249	69.8736	2.76437	2.4442	8.60898	382.242
1.90943	198.669	3.79675	2.84329	108.505	12.8704	4.38908	2.87755	129.434	19.4619	2.57437	2.78567	396.029	300.446	2.45075	2.67493	590.95	70.7043	3.08981	2.44875	8.76752	385.484
1.01603	177.917	4.48988	2.84825	110.24	11.5663	3.76896	2.88266	131.244	17.8058	3.9722	2.79088	376.34	303.822	2.14535	2.6802	587.497	71.5412	3.64941	2.4533	8.92847	388.706
1.85377	177.002	3.99491	2.8532	111.996	10.3804	3.85655	2.88777	133.071	16.2736	2.92402	2.79608	357.368	307.217	3.37749	2.68546	583.894	72.3844	2.70498	2.45785	9.09186	391.907
1.93325	250.854	2.39662	2.85816	113.771	9.30366	3.71841	2.89289	134.914	14.8576	2.3395	2.80128	339.104	310.633	2.92402	2.69073	580.143	73.2338	2.972	2.4624	9.25771	395.086
1.99241	190.125	3.72579	2.86312	115.567	8.32741	4.00051	2.898	136.774	13.5507	2.39662	2.80648	321.538	314.068	4.37382	2.696	576.248	74.0893	3.35644	2.46695	9.42606	398.243
1.00307	188.293	4.15547	2.86808	117.384	7.44363	3.20757	2.90312	138.65	12.3458	3.8883	2.81169	304.659	317.523	2.78341	2.70127	572.211	74.9511	2.82049	2.4715	9.59692	401.376
1.04084	246.277	4.11145	2.87303	119.221	6.64473	4.16499	2.90823	140.542	11.2363	3.41832	2.81689	288.454	320.997	2.27891	2.70653	568.037	75.8191	3.27903	2.47605	9.77033	404.485
1.65773	193.787	4.69087	2.87799	121.078	5.92363	2.27891	2.91335	142.451	10.2158	3.85655	2.82209	272.912	324.491	5.16227	2.7118	563.728	76.6932	3.1036	2.48061	9.9463	407.568
1.01603	181.58	2.30966	2.88295	122.956	5.27371	3.93112	2.91846	144.376	9.27832	2.109	2.82729	258.017	328.003	3.60062	2.71707	559.288	77.5735	4.34256	2.48516	10.1249	410.625
1.9348	300.293	3.42826	2.88791	124.855	4.68882	3.04723	2.92357	146.317	8.41802	2.66326	2.83249	243.757	331.534	2.59734	2.72234	554.721	78.4599	4.36221	2.48971	10.3061	413.654
1.77235	104.065	2.24707	2.89287	126.774	4.16321	4.55293	2.92869	148.274	7.6295	2.89065	2.8377	230.117	335.084	3.41832	2.72761	550.03	79.3524	2.64177	2.49426	10.4899	416.655
1.7899	299.683	3.92512	2.89782	128.714	3.69158	2.59734	2.9338	150.248	6.90761	2.92402	2.8429	217.08	338.652	3.48597	2.73287	545.22	80.251	3.45751	2.49881	10.6764	419.626
1.50158	263.977	2.64177	2.90278	130.675	3.26899	3.54052	2.93892	152.237	6.24749	2.50201	2.8481	204.633	342.239	4.92903	2.73814	540.293	81.1556	2.85618	2.50336	10.8656	422.567
1.55644	187.073	3.36702	2.90774	132.656	2.8909	2.39662	2.94403	154.243	5.64454	3.93711	2.8533	192.758	345.843	2.2143	2.74341	535.254	82.0662	3.56671	2.50791	11.0576	425.477
1.23274	242.004	3.39809	2.9127	134.659	2.55311	3.64145	2.94915	156.264	5.09445	2.92402	2.85851	181.439	349.465	3.85655	2.74868	530.108	82.9829	2.6843	2.51246	11.2523	428.355
2.07001	333.862	4.09634	2.91766	136.683	2.25178	2.36847	2.95426	158.302	4.59316	2.80209	2.86371	170.659	353.104	2.85618	2.75395	524.857	83.9056	3.21984	2.51701	11.4497	431.2
0.975891	303.955	4.25987	2.92261	138.727	1.98335	4.28541	2.95937	160.355	4.13686	2.50201	2.86891	160.403	356.761	3.16985	2.75921	519.506	84.8342	3.52268	2.52156	11.65	434.011
1.96312	253.296	2.47671	2.92757	140.793	1.74458	2.50201	2.96449	162.424	3.722	4.03888	2.87411	150.652	360.435	2.3395	2.76448	514.059	85.7687	4.76377	2.52612	11.8531	436.787
2.07001	109.253	4.01714	2.93253	142.879	1.53251	2.89065	2.9696	164.509	3.34524	4.12634	2.87932	141.391	364.125	4.99728	2.76975	508.521	86.7092	2.2143	2.53067	12.0591	439.528
1.91268	257.568	3.60062	2.93749	144.987	1.34441	4.81207	2.97472	166.609	3.00348	2.50201	2.88452	132.602	367.832	2.14535	2.77502	502.895	87.6555	3.1036	2.53522	12.2679	442.231
1.82499	256.653	2.52669	2.94244	147.115	1.17781	3.31295	2.97983	168.725	2.69381	3.63342	2.88972	124.268	371.555	3.06161	2.78029	497.186	88.6076	4.09634	2.53977	12.4797	444.897
1.69137	291.443	4.35831	2.9474	149.265	1.03048	4.13614	2.98495	170.857	2.41354	2.2143	2.89492	116.372	375.293	4.05488	2.78555	491.398	89.5655	2.24707	2.54432	12.6944	447.525
1.62756	265.503	4.00051	2.95236	151.436	0.900375	2.59734	2.99006	173.003	2.16017	4.52024	2.90013	108.899	379.048	2.64177	2.79082	485.536	90.5292	2.92402	2.54887	12.912	450.114
1.19212	187.378	2.3395	2.95732	153.628	0.785641	2.52669	2.99517	175.165	1.93138	4.07063	2.90533	101.831	382.818	2.64177	2.79609	479.603	91.4986	2.80209	2.55342	13.1327	452.662
1.70726	251.465	2.70498	2.96228	155.842	0.68461	2.55077	3.00029	177.342	1.72501	3.04723	2.91053	95.1515	386.603	2.82049	2.80136	473.604	92.4737	2.30966	2.55797	13.3563	455.17
1.01603	249.939	3.83702	2.96723	158.076	0.595772	3.33492	3.0054	179.535	1.53908	4.04424	2.91573	88.8454	390.402	2.76437	2.80662	467.543	93.4545	3.7476	2.56252	13.583	457.635
1.23274	308.838	3.8883	2.97219	160.331	0.517768	2.42409	3.01052	181.742	1.37176	4.96587	2.92094	82.8964	394.217	4.09124	2.81189	461.425	94.4408	3.57532	2.56707	13.8128	460.058
1.7768	193.176	4.34256	2.97715	162.608	0.449375	4.12634	3.01563	183.964	1.22135	3.1036	2.92614	77.2892	398.045	2.70498	2.81716	455.253	95.4328	2.42409	2.57163	14.0456	462.438
1.62756	182.19	4.21581	2.98211	164.906	0.389493	2.39662	3.02075	186.2	1.08629	3.43811	2.93134	72.0084	401.887	2.2143	2.82243	449.033	96.4302	2.07128	2.57618	14.2816	464.773
1.42406	180.359	4.41155	2.98707	167.225	0.337139	2.59734	3.02586	188.452	0.965157	2.45075	2.93654	67.0394	405.743	2.42409	2.8277	442.769	97.4332	4.39287	2.58073	14.5207	467.063
2.03232	307.617	3.60892	2.99202	169.565	0.291432	4.16024	3.03097	190.717	0.856636	2.36847	2.94174	62.3675	409.612	2.24707	2.83296	436.464	98.4416	3.44786	2.58528	14.7629	469.307
1.16578	104.98	3.72579	2.99698	171.926	0.251584	3.81707	3.03609	192.997	0.759522	3.03264	2.94695	57.9787	413.494	2.89065	2.83823	430.123	99.4553	3.73311	2.58983	15.0084	471.505
1.53377	196.533	3.30178	3.00194	174.308	0.216893	2.45075	3.0412	195.292	0.672712	2.42409	2.95215	53.8593	417.389	2.14535	2.8435	423.75	100.474	3.44786	2.59438	15.2571	473.655
1.24042	186.157	2.55077	3.0069	176.711	0.186736	2.52669	3.04632	197.6	0.595202	2.52669	2.95735	49.996	421.295	4.02262	2.84877	417.349	101.499	3.15696	2.59893	15.509	475.758
1.47132	294.189	4.34652	3.01186	179.135	0.160557	4.53016	3.05143	199.922	0.526072	3.85655	2.96255	46.3758	425.214	3.9722	2.85404	410.925	102.528	2.6198	2.60348	15.7642	477.811
0.931712	190.43	4.45858	3.01681	181.579	0.137863	4.46562	3.05655	202.258	0.464484	3.29045	2.96776	42.9862	429.144	2.27891	2.8593	404.481	103.563	2.36847	2.60803	16.0226	479.815
1.55274	184.631	2.59734	3.02177	184.045	0.118218	2.27891	3.06166	204.608	0.409678	4.13614	2.97296	39.8152	433.086	2.30966	2.86457	398.023	104.603	4.62128	2.61258	16.2844	481.768
1.81497	189.209	2.55077	3.02673	186.532	0.101237	4.50349	3.06677	206.971	0.360961	3.53164	2.97816	36.8511	437.038	2.66326	2.86984	391.552	105.648	2.80209	2.61714	16.5495	483.671
1.97871	329.59	3.69593	3.03169	189.039	0.0865785	2.50201	3.07189	209.347	0.317704	2.55077	2.98336	34.0827	441.001	3.31295	2.87511	385.074	106.698	5.12305	2.62169	16.818	485.522
1.11803	182.495	4.35831	3.03664	191.567	0.0739437	3.71841	3.077	211.736	0.279339	3.913	2.98857	31.4992	444.974	3.14385	2.88037	378.593	107.754	3.36702	2.62624	17.0899	487.321
0.931712	178.528	4.75593	3.0416	194.116	0.0630681	3.86939	3.08212	214.139	0.24535	2.36847	2.99377	29.0903	448.956	2.9075	2.88564	372.112	108.813	5.01364	2.63079	17.3652	489.067
1.549	191.956	3.55806	3.04656	196.685	0.0537201	3.64941	3.08723	216.554	0.215271	3.94304	2.99897	26.8458	452.948	2.2143	2.89091	365.635	109.878	3.08981	2.63534	17.6439	490.76
1.67767	176.392	3.20757	3.05152	199.274	0.0456964	3.27903	3.09235	218.982	0.188682	2.30966	3.00417	24.7564	456.949	2.39662	2.89618	359.165	110.948	3.07579	2.63989	17.926	492.398
1.49315	300.598	2.52669	3.05648	201.884	0.0388191	2.55077	3.09746	221.422	0.165204	2.39662	3.00938	22.8129	460.959	4.78948	2.90145	352.707	112.022	2.39662	2.64444	18.2117	493.982
2.07673	70.496	4.09124	3.06143	204.514	0.0329326	5.49524	3.10257	223.874	0.144497	3.59226	3.01458	21.0066	464.977	2.66326	2.90671	346.263	113.101	2.57437	2.64899	18.5008	495.51
1.23274	110.474	2.9875	3.06639	207.165	0.0279014	3.23199	3.10769	226.339	0.126253	4.41155	3.01978	19.3292	469.003	2.57437	2.91198	339.838	114.185	2.66326	2.65354	18.7935	496.983
1.79842	264.893	3.48597	3.07135	209.835	0.0236072	4.01163	3.1128	228.815	0.110197	3.49526	3.02498	17.7726	473.036	2.42409	2.91725	333.435	115.273	2.972	2.65809	19.0898	498.399
1.94394	303.04	4.08613	3.07631	212.526	0.0199471	3.29045	3.11792	231.303	0.0960818	3.41832	3.03019	16.3295	477.076	2.6843	2.92252	327.056	116.366	3.52268	2.66265	19.3896	499.759
1.6664	185.242	3.50448	3.08127	215.236	0.0168319	3.35644	3.12303	233.802	0.0836874	2.50201	3.03539	14.9925	481.123	2.27891	2.92779	320.706	117.463	3.79675	2.6672	19.6929	501.061
1.10779	110.779	4.09634	3.08622	217.966	0.0141842	2.6843	3.12815	236.313	0.0728156	2.59734	3.04059	13.755	485.176	3.69593	2.93305	314.387	118.564	3.03264	2.67175	19.9999	502.306
1.05277	308.533	3.86939	3.09118	220.716	0.011937	2.36847	3.13326	238.834	0.0632899	2.55077	3.04579	12.6103	489.234	3.49526	2.93832	308.103	119.67	3.1036	2.6763	20.3106	503.493
1.7374	308.228	2.24707	3.09614	223.485	0.0100324	2.42409	3.13837	241.366	0.0549529	3.04723	3.051	11.5525	493.298	2.59734	2.94359	301.855	120.779	4.58769	2.68085	20.6249	504.62
1.14731	184.937	4.32252	3.1011	226.274	0.00842035	2.64177	3.14349	243.909	0.0476641	3.81034	3.0562	10.5756	497.367	4.65086	2.94886	295.648	121.893	3.21984	2.6854	20.9428	505.689
2.72435	302.124	4.68525	3.10605	229.081	0.00705788	3.5136	3.1486	246.462	0.0412989	3.88204	3.0614	9.67424	501.441	2.39662	2.95413	289.484	123.011	3.18259	2.68995	21.2645	506.698
1.89448	308.838	5.4292	3.11101	231.908	0.00590795	4.16024	3.15372	249.025	0.0357463	3.9722	3.0666	8.84322	505.518	2.6843	2.95939	283.366	124.133	2.66326	2.6945	21.5899	507.648
1.06435	173.645	2.27891	3.11597	234.754	0.00493876	4.17911	3.15883	251.598	0.0309079	2.14535	3.0718	8.07768	509.599	2.50201	2.96466	277.295	125.259	4.36221	2.69905	21.919	508.537
1.64291	186.462	4.79201	3.12093	237.619	0.00412303	3.1172	3.16395	254.181	0.0266964	4.07063	3.07701	7.373	513.683	2.64177	2.96993	271.276	126.388	2.94027	2.7036	22.2518	509.366
1.02861	190.735	3.60062	3.12589	240.502	0.00343743	2.42409	3.16906	256.773	0.0230347	2.2143	3.08221	6.72487	517.77	4.69923	2.9752	265.309	127.521	2.76437	2.70815	22.5885	510.135
1.07562	288.086	4.11145	3.13084	243.403	0.00286199	4.06541	3.17418	259.374	0.0198544	3.81707	3.08741	6.12922	521.859	3.69593	2.98046	259.398	128.658	3.24396	2.71271	22.9289	510.842
1.02861	61.035	4.64502	3.1358	246.323	0.0023797	4.44434	3.17929	261.984	0.0170953	4.62428	3.09261	5.58224	525.95	2.24707	2.98573	253.544	129.799	2.36847	2.71726	23.2732	511.488
2.10364	204.773	4.02806	3.14076	249.261	0.00197603	4.00051	3.1844	264.602	0.0147043	2.45075	3.09782	5.08036	530.043	4.24248	2.991	247.75	130.943	5.28083	2.72181	23.6212	512.072
1.5709	129.089	4.14101	3.14572	252.217	0.00163864	2.94027	3.18952	267.229	0.0126344	2.64177	3.10302	4.62021	534.136	4.18841	2.99627	242.017	132.09	2.47671	2.72636	23.9732	512.595
1.13777	302.124	3.64941	3.15068	255.191	0.00135703	3.913	3.19463	269.863	0.0108446	2.55077	3.10822	4.19866	538.229	2.42409	3.00154	236.349	133.241	2.6843	2.73091	24.3289	513.056
1.04084	245.056	3.85008	3.15563	258.182	0.00112232	2.55077	3.19975	272.506	0.00929854	2.30966	3.11342	3.81278	542.323	4.20677	3.0068	230.745	134.394	2.45075	2.73546	24.6886	513.454
1.84628	196.533	3.34572	3.16059	261.19	0.000926958	5.62987	3.20486	275.156	0.00796458	3.39809	3.11863	3.45983	546.416	2.52669	3.01207	225.208	135.551	3.92512	2.74001	25.0522	513.791
2.01858	344.238	3.78294	3.16555	264.216	0.000764579	4.60615	3.20998	277.813	0.00681486	2.52669	3.12383	3.13725	550.508	3.21984	3.01734	219.74	136.711	3.16985	2.74456	25.4196	514.065
2.0745	313.11	4.46211	3.17051	267.258	0.000629799	2.57437	3.21509	280.477	0.00582501	4.84382	3.12903	2.84267	554.598	2.42409	3.02261	214.342	137.874	2.24707	2.74911	25.791	514.277
1.11803	178.833	3.74038	3.17547	270.317	0.000518084	2.47671	3.2202	283.147	0.00497373	3.21984	3.13423	2.57386	558.686	2.85618	3.02788	209.015	139.04	2.64177	2.75366	26.1664	514.426
1.06435	182.495	4.79455	3.18042	273.392	0.000425615	6.12769	3.22532	285.824	0.00424241	2.39662	3.13944	2.32876	562.772	2.27891	3.03314	203.761	140.208	2.57437	2.75822	26.5457	514.512
1.3358	189.209	3.03264	3.18538	276.484	0.000349182	4.43715	3.23043	288.507	0.00361484	2.42409	3.14464	2.10546	566.855	4.34652	3.03841	198.581	141.379	2.59734	2.76277	26.9289	514.536
1.13777	184.326	4.78184	3.19034	279.592	0.000286091	4.2812	3.23555	291.196	0.00307688	2.3395	3.14984	1.90218	570.934	3.64941	3.04368	193.477	142.553	2.3395	2.76732	27.3162	514.497
1.02861	57.068	3.81034	3.1953	282.715	0.000234086	2.36847	3.24066	293.89	0.00261625	2.57437	3.15504	1.71727	575.01	2.47671	3.04895	188.448	143.729	3.81034	2.77187	27.7075	514.396
1.44359	251.16	4.44076	3.20025	285.854	0.000191277	3.9722	3.24578	296.589	0.00222224	2.6843	3.16025	1.54919	579.081	2.76437	3.05421	183.496	144.907	3.64145	2.77642	28.1027	514.232
1.77011	191.65	3.50448	3.20521	289.008	0.000156088	4.4226	3.25089	299.293	0.0018856	2.6843	3.16545	1.39655	583.147	3.70347	3.05948	178.622	146.088	5.33228	2.78097	28.502	514.006
1.08661	179.138	3.7619	3.21017	292.177	0.000127203	4.60309	3.256	302.001	0.00159829	2.74496	3.17065	1.25802	587.207	5.73282	3.06475	173.827	147.271	3.74038	2.78552	28.9053	513.717
1.24042	123.291	2.94027	3.21513	295.36	0.000103524	2.87356	3.26112	304.714	0.00135333	2.2143	3.17585	1.1324	591.261	4.86992	3.07002	169.111	148.456	2.2143	2.79007	29.3127	513.366
1.27694	64.392	4.84141	3.22009	298.558	8.41396e-05	2.6843	3.26623	307.43	0.00114472	3.77597	3.18106	1.01858	595.309	2.72517	3.07529	164.475	149.642	3.62533	2.79462	29.7241	512.952
1.52197	190.125	4.09634	3.22504	301.77	6.82936e-05	2.59734	3.27135	310.15	0.000967256	2.2143	3.18626	0.915534	599.35	5.22002	3.08055	159.919	150.831	4.98692	2.79917	30.1396	512.477
1.55644	183.105	4.24685	3.23	304.996	5.53576e-05	2.74496	3.27646	312.873	0.000816447	4.10644	3.19146	0.822307	603.383	2.82049	3.08582	155.444	152.021	2.64177	2.80373	30.5591	511.939
1.61809	271.606	2.64177	3.23496	308.236	4.48119e-05	4.2113	3.28158	315.598	0.000688431	4.6682	3.19666	0.738032	607.408	4.43354	3.09109	151.05	153.213	2.45075	2.80828	30.9828	511.34
1.09733	178.223	4.5497	3.23992	311.489	3.62266e-05	4.33858	3.28669	318.326	0.00057988	4.22477	3.20186	0.661909	611.425	2.94027	3.09636	146.737	154.407	3.18259	2.81283	31.4105	510.68
2.00438	65.918	4.41894	3.24488	314.754	2.92469e-05	2.64177	3.2918	321.057	0.000487935	4.19303	3.20707	0.593203	615.432	2.59734	3.10163	142.506	155.602	3.33492	2.81738	31.8424	509.958
1.01603	252.075	3.94893	3.24983	318.032	2.35803e-05	4.38908	3.29692	323.789	0.000410139	4.55934	3.21227	0.53124	619.43	2.30966	3.10689	138.356	156.798	3.35644	2.82193	32.2783	509.175
1.64891	189.209	4.53345	3.25479	321.323	1.89862e-05	3.44786	3.30203	326.522	0.000344386	5.71285	3.21747	0.4754	623.417	2.45075	3.11216	134.288	157.995	2.03196	2.82648	32.7183	508.332
1.12801	262.756	4.12141	3.25975	324.625	1.52667e-05	2.3395	3.30715	329.256	0.000288872	2.47671	3.22267	0.425119	627.394	3.88204	3.11743	130.301	159.194	3.30178	2.83103	33.1625	507.428
1.00307	177.307	2.55077	3.26471	327.94	1.22594e-05	2.66326	3.31226	331.992	0.000242054	2.55077	3.22788	0.379877	631.36	4.84382	3.1227	126.395	160.393	4.4299	2.83558	33.6108	506.465
1.52594	72.632	2.76437	3.26966	331.265	9.8313e-06	4.30208	3.31738	334.727	0.000202611	2.50201	3.23308	0.339201	635.313	4.54647	3.12797	122.571	161.593	3.52268	2.84013	34.0632	505.441
1.32964	182.19	3.33492	3.27462	334.602	7.87357e-06	5.08412	3.32249	337.463	0.000169418	2.27891	3.23828	0.302659	639.255	4.57519	3.13323	118.828	162.794	2.6198	2.84468	34.5198	504.358
1.13777	303.345	3.71841	3.27958	337.949	6.29725e-06	3.77597	3.3276	340.198	0.000141515	3.19516	3.24348	0.269856	643.184	2.70498	3.1385	115.165	163.996	2.70498	2.84924	34.9805	503.216
1.55274	183.105	4.07582	3.28454	341.306	5.02977e-06	2.59734	3.33272	342.932	0.000118084	4.15068	3.24869	0.240432	647.099	2.78341	3.14377	111.583	165.198	3.01784	2.85379	35.4453	502.016
1.88422	301.819	2.42409	3.2895	344.674	4.01202e-06	3.90689	3.33783	345.665	9.84295e-05	2.80209	3.25389	0.214059	651	2.66326	3.14904	108.081	166.4	2.64177	2.85834	35.9143	500.758
1.00307	116.882	2.24707	3.29445	348.05	3.19592e-06	3.55806	3.34295	348.397	8.19605e-05	2.42409	3.25909	0.19044	654.887	2.39662	3.1543	104.657	167.603	2.83849	2.86289	36.3874	499.442
1.38218	60.12	3.18259	3.29941	351.436	2.54242e-06	3.63342	3.34806	351.127	6.81757e-05	2.27891	3.26429	0.169303	658.759	4.10644	3.15957	101.313	168.806	3.76896	2.86744	36.8646	498.069
1.21693	61.951	4.20677	3.30437	354.831	2.01984e-06	4.47956	3.35318	353.854	5.66501e-05	3.25579	3.2695	0.150402	662.615	3.74038	3.16484	98.0466	170.009	3.81034	2.87199	37.346	496.639
2.03843	305.786	4.46912	3.30933	358.235	1.60252e-06	2.36847	3.35829	356.579	4.70237e-05	3.00281	3.2747	0.133512	666.455	2.39662	3.17011	94.8579	171.211	3.31295	2.87654	37.8316	495.153
2.09839	317.078	2.45075	3.31429	361.646	1.26973e-06	4.12141	3.3634	359.301	3.89923e-05	2.89065	3.2799	0.118433	670.279	2.972	3.17538	91.7461	172.414	3.18259	2.88109	38.3212	493.611
2.85414	115.356	4.56252	3.31924	365.065	1.0047e-06	4.55614	3.36852	362.019	3.22988e-05	3.84357	3.2851	0.10498	674.085	4.21581	3.18064	88.7104	173.616	2.45075	2.88564	38.815	492.014
1.98009	302.124	3.54933	3.3242	368.492	7.93919e-07	4.25556	3.37363	364.734	2.67263e-05	4.24248	3.29031	0.092987	677.874	2.59734	3.18591	85.75	174.817	2.24707	2.89019	39.313	490.363
1.81497	115.356	4.15068	3.32916	371.925	6.26522e-07	3.13061	3.37875	367.444	2.20921e-05	2.64177	3.29551	0.0823038	681.645	2.30966	3.19118	82.8642	176.018	2.24707	2.89475	39.8151	488.658
1.75173	204.773	4.25556	3.33412	375.365	4.93759e-07	3.74038	3.38386	370.15	1.82424e-05	3.30178	3.30071	0.0727945	685.396	2.95626	3.19645	80.0521	177.218	2.24707	2.8993	40.3213	486.899
1.01603	193.787	2.30966	3.33907	378.81	3.88607e-07	3.62533	3.38898	372.85	1.50478e-05	2.14535	3.30591	0.0643369	689.129	2.52669	3.20172	77.3128	178.418	3.37749	2.90385	40.8316	485.088
1.86295	266.418	3.85655	3.34403	382.262	3.0544e-07	5.34982	3.39409	375.545	1.23996e-05	2.42409	3.31112	0.0568202	692.841	3.41832	3.20698	74.6455	179.616	3.37749	2.9084	41.346	483.225
1.47577	248.108	3.913	3.34899	385.719	2.3975e-07	3.86939	3.3992	378.235	1.02068e-05	3.44786	3.31632	0.050145	696.534	2.24707	3.21225	72.049	180.813	2.972	2.91295	41.8645	481.31
1.46682	60.425	3.89453	3.35395	389.18	1.87936e-07	4.81207	3.40432	380.918	8.39295e-06	2.30966	3.32152	0.0442216	700.205	2.78341	3.21752	69.5226	182.009	2.89065	2.9175	42.3872	479.344
1.20055	67.139	2.50201	3.35891	392.646	1.47122e-07	2.57437	3.40943	383.595	6.89425e-06	3.79675	3.32672	0.0389694	703.855	2.9075	3.22279	67.0651	183.204	2.82049	2.92205	42.9139	477.329
1.24797	180.359	4.26845	3.36386	396.116	1.15018e-07	5.0573	3.41455	386.264	5.65724e-06	4.29377	3.33192	0.0343158	707.482	2.42409	3.22805	64.6755	184.397	2.6198	2.9266	43.4447	475.263
1.07562	190.125	3.68833	3.36882	399.589	8.97987e-08	3.99491	3.41966	388.926	4.63733e-06	2.42409	3.33713	0.0301958	711.087	2.109	3.23332	62.3529	185.589	2.109	2.93115	43.9796	473.15
1.12801	193.481	2.55077	3.37378	403.065	7.00154e-08	3.93711	3.42478	391.581	3.79732e-06	2.2143	3.34233	0.026551	714.67	2.6198	3.23859	60.0961	186.778	4.04957	2.9357	44.5186	470.988
2.00438	266.113	2.50201	3.37874	406.544	5.45174e-08	2.52669	3.42989	394.227	3.10622e-06	4.0335	3.34753	0.023329	718.228	3.15696	3.24386	57.904	187.966	4.85814	2.94026	45.0616	468.779
1.93015	178.528	2.59734	3.3837	410.025	4.2393e-08	2.3395	3.435	396.864	2.53824e-06	2.2143	3.35273	0.0204831	721.763	2.45075	3.24913	55.7756	189.152	2.59734	2.94481	45.6086	466.524
1.20882	193.481	3.20757	3.38865	413.508	3.29209e-08	4.70754	3.44012	399.492	2.07194e-06	3.63342	3.35794	0.0179711	725.272	5.41978	3.25439	53.7097	190.335	2.55077	2.94936	46.1596	464.223
1.56373	296.021	3.90072	3.39361	416.992	2.5531e-08	2.87356	3.44523	402.111	1.68954e-06	2.64177	3.36314	0.0157557	728.757	3.25579	3.25966	51.7051	191.516	4.09634	2.95391	46.7147	461.877
1.9143	65.613	4.10644	3.39857	420.477	1.97734e-08	2.74496	3.45035	404.72	1.37628e-06	4.989	3.36834	0.0138032	732.216	3.80357	3.26493	49.7609	192.695	2.94027	2.95846	47.2738	459.488
1.80052	267.639	2.76437	3.40353	423.962	1.52937e-08	2.39662	3.45546	407.319	1.11992e-06	3.46708	3.37354	0.0120839	735.648	3.70347	3.2702	47.8757	193.871	2.6198	2.96301	47.8368	457.054
1.91912	63.782	3.89453	3.40849	427.447	1.18131e-08	3.80357	3.46058	409.907	9.10368e-07	5.04361	3.37875	0.0105709	739.054	5.22823	3.27547	46.0485	195.045	3.75478	2.96756	48.4038	454.579
1.08661	301.514	4.13614	3.41344	430.932	9.11239e-09	3.53164	3.46569	412.483	7.39249e-07	2.36847	3.38395	0.00924067	742.432	3.01784	3.28073	44.2781	196.216	2.74496	2.97211	48.9747	452.062
1.07562	285.95	2.59734	3.4184	434.415	7.0197e-09	2.45075	3.4708	415.049	5.99667e-07	3.47658	3.38915	0.00807188	745.783	4.17442	3.286	42.5633	197.383	3.30178	2.97666	49.5496	449.504
2.02613	284.424	3.41832	3.42336	437.896	5.40036e-09	4.0335	3.47592	417.602	4.85931e-07	2.70498	3.39435	0.00704576	749.105	4.89078	3.29127	40.9029	198.548	3.08981	2.98121	50.1283	446.906
1.9731	266.418	3.90689	3.42832	441.376	4.14902e-09	3.33492	3.48103	420.143	3.93356e-07	3.18259	3.39956	0.00614558	752.399	3.52268	3.29654	39.2958	199.709	2.85618	2.98577	50.711	444.269
1.65187	288.391	2.66326	3.43327	444.853	3.18336e-09	3.60062	3.48615	422.671	3.18084e-07	3.98928	3.40476	0.00535649	755.663	3.36702	3.30181	37.7408	200.867	2.18042	2.99032	51.2975	441.593
0.989717	263.062	3.87573	3.43823	448.327	2.43919e-09	3.82376	3.49126	425.185	2.56947e-07	3.80357	3.40996	0.00466529	758.897	3.76896	3.30707	36.2368	202.021	3.58382	2.99487	51.8879	438.881
1.58492	180.969	4.57204	3.44319	451.797	1.86648e-09	4.60003	3.49638	427.686	2.07344e-07	2.9075	3.41516	0.00406032	762.101	2.52669	3.31234	34.7825	203.172	3.07579	2.99942	52.482	436.132
2.09839	75.073	2.36847	3.44815	455.263	1.42632e-09	2.55077	3.50149	430.174	1.67141e-07	4.15547	3.42037	0.0035312	765.275	2.6843	3.31761	33.3768	204.319	3.27903	3.00397	53.08	433.348
1.05277	192.261	4.9616	3.45311	458.725	1.08851e-09	2.3395	3.5066	432.646	1.34593e-07	4.08613	3.42557	0.00306879	768.416	2.94027	3.32288	32.0185	205.461	3.32399	3.00852	53.6817	430.528
0.975891	174.866	3.83042	3.45806	462.181	8.29587e-10	2.66326	3.51172	435.104	1.0827e-07	2.36847	3.43077	0.00266498	771.526	2.70498	3.32814	30.7066	206.6	2.47671	3.01307	54.2872	427.676
1.55644	182.8	4.95946	3.46302	465.632	6.3141e-10	4.68243	3.51683	437.546	8.70033e-08	2.57437	3.43597	0.00231261	774.604	3.71098	3.33341	29.4398	207.735	3.64145	3.01762	54.8964	424.79
1.11803	285.339	4.73739	3.46798	469.077	4.79932e-10	2.59734	3.52195	439.973	6.98411e-08	4.36221	3.44117	0.00200536	777.648	2.82049	3.33868	28.217	208.865	4.7185	3.02217	55.5093	421.873
0.931712	183.105	4.6682	3.47294	472.515	3.64305e-10	2.24707	3.52706	442.384	5.60057e-08	2.57437	3.44638	0.00173766	780.66	3.30178	3.34395	27.037	209.991	3.04723	3.02672	56.1258	418.924
1.17476	201.416	2.52669	3.4779	475.946	2.76165e-10	2.42409	3.53218	444.778	4.48641e-08	3.59226	3.45158	0.00150459	783.638	2.50201	3.34922	25.8989	211.112	3.34572	3.03128	56.746	415.946
1.80262	259.705	4.36997	3.48285	479.369	2.0907e-10	3.69593	3.53729	447.155	3.59013e-08	2.85618	3.45678	0.00130183	786.581	4.36997	3.35448	24.8014	212.228	4.19762	3.03583	57.3698	412.938
1.6994	184.937	2.57437	3.48781	482.784	1.58063e-10	3.42826	3.5424	449.514	2.86991e-08	2.66326	3.46198	0.00112557	789.49	2.52669	3.35975	23.7434	213.339	4.00051	3.04038	57.9971	409.902
1.23274	62.866	4.02262	3.49277	486.191	1.19341e-10	3.01784	3.54752	451.856	2.29177e-08	3.78294	3.46719	0.000972462	792.363	3.26748	3.36502	22.7239	214.446	3.33492	3.04493	58.628	406.839
1.00307	246.277	2.42409	3.49773	489.588	8.99841e-11	2.78341	3.55263	454.18	1.82819e-08	3.59226	3.47239	0.000839565	795.201	4.29377	3.37029	21.7419	215.547	2.82049	3.04948	59.2623	403.75
1.72008	66.528	4.31439	3.50268	492.975	6.7758e-11	3.64941	3.55775	456.485	1.45685e-08	4.27696	3.47759	0.000724299	798.003	3.43811	3.37556	20.7962	216.642	4.75067	3.05403	59.9002	400.636
1.98698	301.819	3.07579	3.50764	496.352	5.09534e-11	2.45075	3.56286	458.771	1.15973e-08	3.74038	3.48279	0.000624401	800.768	3.00281	3.38082	19.8858	217.733	2.72517	3.05858	60.5415	397.497
1.80883	245.667	4.16499	3.5126	499.719	3.82652e-11	4.53672	3.56798	461.038	9.22233e-09	2.27891	3.488	0.000537886	803.496	4.10644	3.38609	19.0097	218.817	2.47671	3.06313	61.1861	394.334
1.42903	303.65	3.30178	3.51756	503.073	2.86981e-11	4.26845	3.57309	463.285	7.32609e-09	2.3395	3.4932	0.00046302	806.186	2.30966	3.39136	18.1669	219.896	2.70498	3.06768	61.8341	391.15
0.975891	163.879	4.67107	3.52252	506.416	2.14941e-11	2.27891	3.5782	465.512	5.81365e-09	5.47499	3.4984	0.000398282	808.839	2.89065	3.39663	17.3564	220.969	3.75478	3.07223	62.4855	387.943
1.31063	112.305	2.36847	3.52747	509.747	1.6077e-11	3.7476	3.58332	467.719	4.60862e-09	3.01784	3.5036	0.000342345	811.454	3.41832	3.40189	16.5772	222.036	3.43811	3.07678	63.1401	384.717
1.75173	183.716	3.7476	3.53243	513.065	1.2009e-11	3.39809	3.58843	469.904	3.64955e-09	5.16576	3.50881	0.000294049	814.029	2.30966	3.40716	15.8284	223.097	2.70498	3.08134	63.798	381.47
2.18956	299.377	3.64145	3.53739	516.369	8.95838e-12	5.45822	3.59355	472.068	2.88704e-09	2.36847	3.51401	0.00025238	816.566	2.18042	3.41243	15.1089	224.152	3.18259	3.08589	64.459	378.205
1.92703	175.781	3.85655	3.54235	519.659	6.67374e-12	3.96062	3.59866	474.21	2.28146e-09	2.64177	3.51921	0.000216458	819.062	2.30966	3.4177	14.4179	225.2	3.24396	3.09044	65.1233	374.922
2.00569	260.01	2.36847	3.54731	522.934	4.96509e-12	2.36847	3.60378	476.33	1.80101e-09	3.60892	3.52441	0.000185513	821.519	2.27891	3.42297	13.7546	226.241	2.03196	3.09499	65.7906	371.623
1.06435	250.549	3.49526	3.55226	526.194	3.68895e-12	2.50201	3.60889	478.428	1.42026e-09	3.66515	3.52962	0.000158876	823.936	2.6198	3.42823	13.1179	227.276	2.36847	3.09954	66.461	368.308
1.56733	181.885	2.70498	3.55722	529.439	2.73714e-12	3.57532	3.61401	480.502	1.11883e-09	2.24707	3.53482	0.000135963	826.311	2.03196	3.4335	12.507	228.304	2.30966	3.10409	67.1344	364.978
2.63958	226.746	4.00051	3.56218	532.668	2.02819e-12	2.76437	3.61912	482.554	8.80451e-10	4.58145	3.54002	0.00011627	828.646	2.07128	3.43877	11.921	229.325	3.01784	3.10864	67.8108	361.634
1.02861	256.958	3.61714	3.56714	535.879	1.50086e-12	2.2143	3.62423	484.581	6.92137e-10	4.25556	3.54522	9.93566e-05	830.939	2.66326	3.44404	11.3592	230.339	3.21984	3.11319	68.4902	358.277
1.10779	306.091	4.11643	3.57209	539.074	1.10914e-12	5.48769	3.62935	486.585	5.43532e-10	5.1084	3.55043	8.48412e-05	833.189	4.50349	3.44931	10.8208	231.345	3.15696	3.11774	69.1724	354.907
2.38927	110.779	5.24928	3.57705	542.25	8.18566e-13	3.78986	3.63446	488.564	4.26386e-10	3.91908	3.55563	7.23933e-05	835.398	2.109	3.45457	10.3048	232.344	2.95626	3.12229	69.8575	351.527
1.91591	271.301	3.90689	3.58201	545.409	6.03307e-13	3.55806	3.63958	490.519	3.34139e-10	3.38784	3.56083	6.17266e-05	837.564	2.47671	3.45984	9.81054	233.336	3.04723	3.12685	70.5453	348.137
1.00307	58.594	2.30966	3.58697	548.548	4.44059e-13	3.41832	3.64469	492.448	2.61575e-10	4.33858	3.56603	5.2593e-05	839.686	2.47671	3.46511	9.33727	234.32	3.66515	3.1314	71.2359	344.737
1.04084	66.223	2.47671	3.59193	551.668	3.26409e-13	4.07063	3.64981	494.352	2.04556e-10	2.30966	3.57123	4.47781e-05	841.766	4.0335	3.47038	8.88423	235.296	2.27891	3.13595	71.9291	341.329
1.54525	267.029	4.06541	3.59688	554.768	2.39608e-13	4.34652	3.65492	496.231	1.59799e-10	3.27903	3.57644	3.80965e-05	843.801	3.56671	3.47565	8.4507	236.265	3.24396	3.1405	72.625	337.914
1.48456	263.672	4.62726	3.60184	557.848	1.75654e-13	2.50201	3.66003	498.082	1.24704e-10	2.72517	3.58164	3.23882e-05	845.792	2.55077	3.48091	8.03597	237.225	4.2113	3.14505	73.3234	334.492
1.23274	183.716	3.53164	3.6068	560.906	1.28598e-13	2.30966	3.66515	499.908	9.72146e-11	4.12141	3.58684	2.7515e-05	847.739	2.74496	3.48618	7.63937	238.177	3.31295	3.1496	74.0244	331.064
1.35378	185.242	4.79707	3.61176	563.943	9.40212e-14	3.31295	3.67026	501.707	7.57057e-11	2.55077	3.59204	2.3358e-05	849.641	3.66515	3.49145	7.26021	239.121	3.26748	3.15415	74.7279	327.632
1.90285	185.852	4.51692	3.61672	566.958	6.86495e-14	3.54052	3.67538	503.478	5.88941e-11	2.24707	3.59725	1.98145e-05	851.498	3.87573	3.49672	6.89785	240.056	2.36847	3.1587	75.4337	324.196
0.899547	185.547	4.27271	3.62167	569.95	5.00572e-14	4.58457	3.68049	505.222	4.57679e-11	4.53016	3.60245	1.67962e-05	853.31	2.66326	3.50198	6.55167	240.983	4.37765	3.16325	76.1419	320.756
1.00307	284.424	4.77671	3.62663	572.919	3.64514e-14	2.57437	3.68561	506.938	3.553e-11	2.59734	3.60765	1.42273e-05	855.075	2.24707	3.50725	6.22103	241.901	3.72579	3.1678	76.8524	317.315
1.00307	299.072	2.2143	3.63159	575.865	2.65082e-14	3.36702	3.69072	508.626	2.75534e-11	5.12123	3.61285	1.20425e-05	856.795	3.48597	3.51252	5.90536	242.81	4.61223	3.17236	77.5651	313.872
1.88075	186.157	2.59734	3.63655	578.786	1.92515e-14	2.76437	3.69583	510.285	2.13452e-11	3.25579	3.61806	1.01857e-05	858.469	2.45075	3.51779	5.60406	243.71	2.50201	3.17691	78.28	310.429
1.77902	256.348	5.03372	3.64151	581.682	1.39626e-14	3.52268	3.70095	511.915	1.65185e-11	3.56671	3.62326	8.60888e-06	860.095	2.30966	3.52306	5.31658	244.601	2.109	3.18146	78.997	306.987
1.9348	342.407	4.38148	3.64646	584.553	1.01132e-14	4.05488	3.70606	513.517	1.27699e-11	4.26845	3.62846	7.27085e-06	861.675	2.109	3.52832	5.04237	245.483	3.06161	3.18601	79.716	303.545
1.15664	184.937	4.66246	3.65142	587.399	7.31518e-15	2.76437	3.71118	515.088	9.86168e-12	2.27891	3.63366	6.13628e-06	863.208	3.83042	3.53359	4.78091	246.356	2.14535	3.19056	80.437	300.106
1.23274	187.073	3.78986	3.65638	590.218	5.28422e-15	3.08981	3.71629	516.631	7.60779e-12	4.48645	3.63887	5.17497e-06	864.693	3.39809	3.53886	4.53168	247.219	3.64941	3.19511	81.16	296.669
1.06435	254.517	2.70498	3.66134	593.01	3.81203e-15	2.27891	3.72141	518.143	5.8629e-12	4.0061	3.64407	4.36106e-06	866.131	2.9075	3.54413	4.29418	248.073	2.30966	3.19966	81.8847	293.236
1.02861	189.819	3.98928	3.66629	595.776	2.7463e-15	3.97792	3.72652	519.625	4.51348e-12	2.66326	3.64927	3.67247e-06	867.521	4.67107	3.5494	4.06794	248.917	2.109	3.20421	82.6113	289.808
1.27694	116.272	2.47671	3.67125	598.513	1.97587e-15	2.42409	3.73163	521.076	3.47101e-12	2.27891	3.65447	3.09034e-06	868.862	2.109	3.55466	3.8525	249.751	4.01714	3.20876	83.3396	286.384
1.879	262.451	4.16024	3.67621	601.222	1.41967e-15	4.32252	3.73675	522.496	2.66653e-12	3.53164	3.65968	2.59858e-06	870.155	2.45075	3.55993	3.64739	250.576	4.90218	3.21331	84.0696	282.967
1.56733	61.035	3.64941	3.68117	603.902	1.01867e-15	2.52669	3.74186	523.885	2.04636e-12	3.39809	3.66488	2.18347e-06	871.4	2.66326	3.5652	3.4522	251.39	3.32399	3.21787	84.8011	279.557
1.20055	304.871	2.52669	3.68613	606.553	7.29962e-16	3.79675	3.74698	525.243	1.56879e-12	2.18042	3.67008	1.83333e-06	872.596	3.15696	3.57047	3.2665	252.194	3.20757	3.22242	85.5342	276.154
1.62127	187.988	4.25987	3.69108	609.175	5.22377e-16	2.72517	3.75209	526.569	1.20141e-12	3.5136	3.67528	1.53821e-06	873.742	3.29045	3.57573	3.08988	252.988	2.64177	3.22697	86.2687	272.759
1.46682	272.217	4.1014	3.69604	611.766	3.73323e-16	2.50201	3.75721	527.863	9.19101e-13	3.08981	3.68049	1.28966e-06	874.84	3.9722	3.581	2.92196	253.771	2.42409	3.23152	87.0046	269.373
2.04085	263.367	2.6843	3.701	614.326	2.66443e-16	3.69593	3.76232	529.125	7.02396e-13	2.3395	3.68569	1.08047e-06	875.888	4.9487	3.58627	2.76235	254.544	2.66326	3.23607	87.7417	265.997
1.56373	65.002	2.30966	3.70596	616.855	1.89908e-16	4.14101	3.76743	530.354	5.36223e-13	3.96062	3.69089	9.04554e-07	876.886	3.1172	3.59154	2.6107	255.307	3.27903	3.24062	88.4801	262.631
1.88249	279.541	4.0061	3.71092	619.352	1.35176e-16	3.38784	3.77255	531.551	4.08936e-13	3.25579	3.69609	7.56725e-07	877.835	3.43811	3.59681	2.46665	256.058	4.17442	3.24517	89.2197	259.276
2.03109	313.11	5.05535	3.71587	621.817	9.60887e-17	3.1172	3.77766	532.714	3.11537e-13	3.24396	3.70129	6.32591e-07	878.734	2.27891	3.60207	2.32987	256.799	3.06161	3.24972	89.9603	255.933
2.09627	195.923	4.2896	3.72083	624.25	6.82125e-17	4.0335	3.78278	533.845	2.37089e-13	2.36847	3.7065	5.28433e-07	879.582	3.18259	3.60734	2.20003	257.529	3.07579	3.25427	90.702	252.602
1.64891	298.462	3.74038	3.72579	626.649	4.83587e-17	3.39809	3.78789	534.942	1.80242e-13	2.57437	3.7117	4.41101e-07	880.381	4.09634	3.61261	2.07682	258.248	3.7619	3.25882	91.4445	249.284
1.13777	301.514	3.36702	3.73075	629.015	3.42375e-17	3.59226	3.79301	536.006	1.36883e-13	4.07063	3.7169	3.67933e-07	881.129	2.66326	3.61788	1.95994	258.956	4.48988	3.26338	92.1879	245.98
1.10779	108.032	4.34652	3.7357	631.347	2.42075e-17	3.72579	3.79812	537.036	1.03845e-13	3.54052	3.7221	3.06677e-07	881.826	3.48597	3.62315	1.84909	259.652	3.34572	3.26793	92.9321	242.69
1.20055	61.34	2.14535	3.74066	633.645	1.70928e-17	5.06118	3.80323	538.031	7.8699e-14	4.3062	3.72731	2.55433e-07	882.473	2.85618	3.62841	1.744	260.337	2.27891	3.27248	93.677	239.415
1.28389	177.002	4.11145	3.74562	635.908	1.2053e-17	3.48597	3.80835	538.993	5.95797e-14	3.01784	3.73251	2.12595e-07	883.069	2.47671	3.63368	1.64441	261.011	3.08981	3.27703	94.4225	236.156
1.70726	204.773	2.39662	3.75058	638.135	8.48784e-18	3.81707	3.81346	539.92	4.5058e-14	3.52268	3.73771	1.76812e-07	883.615	2.109	3.63895	1.55004	261.674	3.79675	3.28158	95.1686	232.912
1.14731	116.882	3.39809	3.75554	640.327	5.9692e-18	2.47671	3.81858	540.813	3.40402e-14	2.27891	3.74291	1.46944e-07	884.109	2.14535	3.64422	1.46067	262.324	4.27271	3.28613	95.9151	229.685
1.25539	62.866	4.31846	3.76049	642.482	4.19231e-18	2.74496	3.82369	541.671	2.56896e-14	2.76437	3.74812	1.22032e-07	884.552	4.13125	3.64949	1.37604	262.963	2.47671	3.29068	96.6619	226.475
1.05277	114.136	3.60062	3.76545	644.601	2.94041e-18	3.43811	3.82881	542.494	1.93673e-14	2.47671	3.75332	1.01269e-07	884.945	2.64177	3.65475	1.29594	263.59	3.24396	3.29523	97.4091	223.283
1.50158	70.496	2.36847	3.77041	646.683	2.05959e-18	2.6198	3.83392	543.282	1.45856e-14	2.24707	3.75852	8.39775e-08	885.286	2.82049	3.66002	1.22015	264.205	4.46211	3.29978	98.1565	220.109
1.19212	291.138	4.16024	3.77537	648.728	1.4407e-18	2.3395	3.83903	544.034	1.0973e-14	2.6198	3.76372	6.95874e-08	885.575	4.02262	3.66529	1.14845	264.808	4.99522	3.30433	98.9039	216.954
1.20882	67.749	3.39809	3.78033	650.735	1.00643e-18	4.36221	3.84415	544.752	8.2466e-15	4.07063	3.76893	5.76209e-08	885.814	2.2143	3.67056	1.08065	265.399	4.0335	3.30889	99.6515	213.818
1.85562	317.078	2.39662	3.78528	652.704	7.02118e-19	2.6198	3.84926	545.433	6.19111e-15	3.80357	3.77413	4.76773e-08	886.001	2.57437	3.67582	1.01655	265.978	2.42409	3.31344	100.399	210.701
1.02861	180.054	4.60615	3.79024	654.634	4.89166e-19	3.97792	3.85438	546.079	4.64309e-15	2.50201	3.77933	3.94208e-08	886.137	3.53164	3.68109	0.955981	266.545	4.5657	3.31799	101.146	207.605
1.13777	108.643	3.36702	3.7952	656.525	3.40346e-19	2.39662	3.85949	546.69	3.4785e-15	3.62533	3.78453	3.25702e-08	886.222	2.82049	3.68636	0.898754	267.099	2.59734	3.32254	101.893	204.53
1.44834	106.506	3.78986	3.80016	658.377	2.36484e-19	2.2143	3.86461	547.264	2.60329e-15	2.50201	3.78974	2.68904e-08	886.255	3.1172	3.69163	0.844705	267.641	4.2812	3.32709	102.64	201.475
1.72259	305.481	4.63024	3.80512	660.189	1.64098e-19	4.36609	3.86972	547.802	1.94625e-15	3.53164	3.79494	2.21849e-08	886.237	3.37749	3.6969	0.793675	268.171	4.0335	3.33164	103.387	198.442
1.01603	60.425	3.03264	3.81007	661.962	1.13716e-19	5.37699	3.87483	548.304	1.45351e-15	3.71841	3.80014	1.82893e-08	886.167	2.82049	3.70216	0.745509	268.687	3.23199	3.33619	104.133	195.431
1.70466	302.734	3.79675	3.81503	663.694	7.86968e-20	4.04424	3.87995	548.77	1.08439e-15	2.82049	3.80534	1.50668e-08	886.046	3.70347	3.70743	0.700062	269.191	3.40824	3.34074	104.878	192.442
1.79418	210.266	2.50201	3.81999	665.385	5.43891e-20	4.55293	3.88506	549.2	8.08163e-16	2.109	3.81055	1.2403e-08	885.873	3.14385	3.7127	0.657193	269.683	2.70498	3.34529	105.623	189.475
1.01603	286.255	3.25579	3.82495	667.035	3.75391e-20	3.07579	3.89018	549.593	6.01668e-16	2.80209	3.81575	1.02026e-08	885.65	3.83042	3.71797	0.616768	270.161	3.7619	3.34984	106.367	186.532
1.27694	307.007	4.43715	3.8299	668.644	2.58747e-20	3.69593	3.89529	549.95	4.47467e-16	2.78341	3.82095	8.3865e-09	885.375	2.66326	3.72324	0.578661	270.627	2.50201	3.3544	107.11	183.612
2.16216	179.749	3.99491	3.83486	670.211	1.78108e-20	2.30966	3.90041	550.27	3.32438e-16	4.72933	3.82615	6.8886e-09	885.048	3.31295	3.7285	0.54275	271.08	4.3103	3.35895	107.852	180.716
1.78122	307.922	3.64941	3.83982	671.737	1.22437e-20	4.26845	3.90552	550.553	2.4672e-16	2.76437	3.83135	5.6541e-09	884.671	2.47671	3.73377	0.508918	271.52	2.59734	3.3635	108.594	177.844
1.14731	260.925	2.52669	3.84478	673.219	8.40536e-21	3.58382	3.91063	550.8	1.82913e-16	2.36847	3.83656	4.63743e-09	884.242	3.82376	3.73904	0.477055	271.946	4.00051	3.36805	109.334	174.996
1.71244	305.481	4.08613	3.84974	674.66	5.76262e-21	5.31292	3.91575	551.01	1.35466e-16	4.37765	3.84176	3.80079e-09	883.763	2.82049	3.74431	0.447057	272.36	3.06161	3.3726	110.073	172.173
1.31063	177.307	4.35831	3.85469	676.057	3.94549e-21	5.26676	3.92086	551.183	1.00222e-16	2.2143	3.84696	3.1128e-09	883.232	2.70498	3.74957	0.418823	272.76	3.90689	3.37715	110.81	169.374
1.05277	258.179	4.65377	3.85965	677.412	2.69774e-21	4.12634	3.92598	551.32	7.40697e-17	4.50011	3.85216	2.54749e-09	882.651	3.07579	3.75484	0.392256	273.147	4.62128	3.3817	111.547	166.601
1.72759	192.566	4.44434	3.86461	678.723	1.84212e-21	2.3395	3.93109	551.419	5.46844e-17	2.18042	3.85737	2.08331e-09	882.018	2.70498	3.76011	0.367268	273.521	3.14385	3.38625	112.281	163.854
1.47577	97.046	2.94027	3.86957	679.99	1.25619e-21	2.45075	3.93621	551.482	4.03304e-17	2.85618	3.86257	1.70246e-09	881.335	3.29045	3.76538	0.343771	273.881	2.87356	3.3908	113.015	161.132
1.06435	303.345	4.13614	3.87453	681.213	8.55477e-22	2.3395	3.94132	551.508	2.9713e-17	4.44434	3.86777	1.39022e-09	880.602	2.3395	3.77065	0.321683	274.228	3.76896	3.39535	113.746	158.436
1.74462	289.612	4.21581	3.87948	682.392	5.81809e-22	4.43354	3.94643	551.497	2.18678e-17	2.89065	3.87297	1.13441e-09	879.818	2.72517	3.77591	0.300926	274.561	2.24707	3.39991	114.476	155.766
1.07562	102.844	4.12141	3.88444	683.527	3.95158e-22	3.69593	3.95155	551.449	1.60772e-17	2.30966	3.87818	9.24996e-10	878.984	4.06541	3.78118	0.281426	274.881	3.36702	3.40446	115.204	153.122
1.3041	102.539	3.64941	3.8894	684.617	2.68027e-22	2.47671	3.95666	551.364	1.18076e-17	2.36847	3.88338	7.53687e-10	878.1	3.18259	3.78645	0.263113	275.187	2.74496	3.40901	115.93	150.505
1.61166	178.528	3.65731	3.89436	685.662	1.81554e-22	2.74496	3.96178	551.242	8.66281e-18	2.36847	3.88858	6.13655e-10	877.165	2.59734	3.79172	0.24592	275.48	3.18259	3.41356	116.654	147.915
1.85004	317.078	3.93112	3.89931	686.662	1.22815e-22	3.16985	3.96689	551.084	6.34893e-18	4.62428	3.89378	4.99274e-10	876.181	3.72579	3.79699	0.229783	275.759	2.94027	3.41811	117.376	145.352
1.11803	108.337	3.89453	3.90427	687.617	8.29683e-23	4.13125	3.97201	550.889	4.64824e-18	2.36847	3.89899	4.05916e-10	875.148	4.2896	3.80225	0.214642	276.024	3.46708	3.42266	118.095	142.816
1.39836	102.234	4.74006	3.90923	688.527	5.59749e-23	2.39662	3.97712	550.657	3.39955e-18	2.80209	3.90419	3.29773e-10	874.064	4.68525	3.80752	0.20044	276.275	2.9075	3.42721	118.813	140.306
1.09733	193.787	4.46211	3.91419	689.39	3.77131e-23	4.29792	3.98223	550.388	2.48371e-18	2.24707	3.90939	2.67717e-10	872.932	3.86939	3.81279	0.187123	276.513	2.24707	3.43176	119.527	137.825
1.07562	58.289	2.42409	3.91915	690.208	2.53752e-23	3.32399	3.98735	550.083	1.8127e-18	3.35644	3.91459	2.17179e-10	871.75	4.32657	3.81806	0.174639	276.737	2.14535	3.43631	120.24	135.37
0.989717	267.334	4.40784	3.9241	690.98	1.70508e-23	2.57437	3.99246	549.741	1.32159e-18	4.25556	3.9198	1.76053e-10	870.52	2.83849	3.82333	0.162941	276.947	3.27903	3.44086	120.95	132.943
0.975891	181.885	4.24248	3.92906	691.706	1.14419e-23	3.66515	3.99758	549.362	9.62522e-19	3.14385	3.925	1.4261e-10	869.241	2.45075	3.82859	0.151982	277.143	3.37749	3.44542	121.657	130.544
1.09733	184.021	4.93343	3.93402	692.385	7.66777e-24	3.81034	4.00269	548.947	7.0028e-19	2.89065	3.9302	1.15435e-10	867.913	4.33059	3.83386	0.141719	277.325	3.08981	3.44997	122.361	128.173
2.30541	215.149	3.76896	3.93898	693.018	5.13167e-24	3.52268	4.00781	548.496	5.08954e-19	2.50201	3.9354	9.33702e-11	866.537	2.47671	3.83913	0.13211	277.493	2.24707	3.45452	123.062	125.829
1.14731	191.04	5.35848	3.94394	693.605	3.42978e-24	4.22924	4.01292	548.008	3.69514e-19	2.89065	3.9406	7.54675e-11	865.113	5.54654	3.8444	0.123116	277.647	2.2143	3.45907	123.76	123.513
1.37105	194.092	4.50686	3.94889	694.144	2.28925e-24	3.39809	4.01804	547.484	2.67997e-19	2.42409	3.94581	6.09529e-11	863.642	3.19516	3.84966	0.114701	277.787	2.59734	3.46362	124.456	121.225
1.01603	296.326	4.07063	3.95385	694.637	1.52594e-24	3.64145	4.02315	546.924	1.94166e-19	5.12668	3.95101	4.91938e-11	862.123	2.52669	3.85493	0.10683	277.914	3.21984	3.46817	125.148	118.964
0.915927	182.19	2.42409	3.95881	695.083	1.01578e-24	3.85008	4.02826	546.328	1.40528e-19	2.72517	3.95621	3.96742e-11	860.556	2.36847	3.8602	0.0994704	278.026	5.23313	3.47272	125.836	116.732
1.715	266.113	3.98928	3.96377	695.482	6.75272e-25	2.3395	4.03338	545.697	1.01601e-19	2.64177	3.96141	3.19733e-11	858.943	2.57437	3.86547	0.0925904	278.124	3.77597	3.47727	126.522	114.528
1.82499	272.522	5.43053	3.96872	695.834	4.48308e-25	3.39809	4.03849	545.029	7.338e-20	4.0061	3.96662	2.57483e-11	857.283	2.74496	3.87074	0.0861611	278.208	2.89065	3.48182	127.204	112.351
1.90615	114.441	2.45075	3.97368	696.139	2.97231e-25	2.59734	4.04361	544.326	5.29424e-20	3.81707	3.97182	2.07201e-11	855.577	2.27891	3.876	0.0801548	278.277	3.13061	3.48637	127.882	110.203
1.25539	69.275	4.73739	3.97864	696.397	1.96801e-25	2.39662	4.04872	543.588	3.81571e-20	4.4299	3.97702	1.66617e-11	853.824	3.54933	3.88127	0.0745454	278.333	1.99116	3.49092	128.556	108.083
1.04084	180.054	3.75478	3.9836	696.607	1.30131e-25	4.43354	4.05384	542.814	2.74721e-20	4.43354	3.98222	1.33883e-11	852.026	3.63342	3.88654	0.0693083	278.375	2.74496	3.49548	129.227	105.99
0.931712	101.929	2.45075	3.98856	696.77	8.59313e-26	2.83849	4.05895	542.005	1.97585e-20	3.08981	3.98743	1.07501e-11	850.182	2.27891	3.89181	0.0644202	278.402	3.20757	3.50003	129.894	103.925
1.01603	242.92	3.60892	3.99351	696.886	5.66683e-26	3.71841	4.06406	541.161	1.41959e-20	3.27903	3.99263	8.62552e-12	848.293	3.90689	3.89708	0.0598594	278.416	3.26748	3.50458	130.557	101.888
0.946943	174.255	3.53164	3.99847	696.955	3.73205e-26	5.02774	4.06918	540.283	1.01887e-20	2.109	3.99783	6.91574e-12	846.359	2.42409	3.90234	0.0556052	278.415	2.72517	3.50913	131.216	99.8791
1.97451	267.334	3.90689	4.00343	696.976	2.45456e-26	4.51358	4.07429	539.369	7.30495e-21	2.47671	4.00303	5.54081e-12	844.381	4.05488	3.90761	0.0516382	278.4	3.98362	3.51368	131.871	97.8977
0.989717	101.318	3.97792	4.00839	696.949	1.61219e-26	3.36702	4.07941	538.421	5.23193e-21	2.07128	4.00824	4.43598e-12	842.358	3.1172	3.91288	0.0479403	278.371	3.56671	3.51823	132.522	95.9438
1.79205	300.293	4.43354	4.01335	696.876	1.05749e-26	3.61714	4.08452	537.439	3.74329e-21	2.30966	4.01344	3.54886e-12	840.291	6.01654	3.91815	0.0444941	278.328	2.47671	3.52278	133.168	94.0176
1.71755	174.866	4.11643	4.0183	696.755	6.92719e-27	3.23199	4.08964	536.423	2.6754e-21	4.02806	4.01864	2.83706e-12	838.181	2.27891	3.92341	0.0412836	278.271	3.72579	3.52733	133.81	92.1187
1.10779	185.547	4.27271	4.02326	696.586	4.53163e-27	6.16813	4.09475	535.373	1.91017e-21	4.13125	4.02384	2.26637e-12	836.028	2.70498	3.92868	0.0382935	278.199	3.03264	3.53188	134.447	90.2473
1.70466	183.105	2.45075	4.02822	696.371	2.96054e-27	4.45148	4.09986	534.289	1.36238e-21	4.44792	4.02905	1.80916e-12	833.832	4.81207	3.93395	0.0355096	278.114	3.64941	3.53643	135.079	88.4031
2.05509	192.261	4.02262	4.03318	696.108	1.93154e-27	3.54933	4.10498	533.172	9.70671e-22	4.06015	4.03425	1.44312e-12	831.593	3.40824	3.93922	0.0329185	278.014	2.9875	3.54099	135.707	86.5861
0.931712	181.274	4.91569	4.03814	695.798	1.25851e-27	2.66326	4.11009	532.022	6.90861e-22	2.52669	4.03945	1.1503e-12	829.312	3.92512	3.94449	0.0305075	277.901	2.45075	3.54554	136.33	84.796
2.05626	281.677	3.41832	4.04309	695.44	8.18893e-28	3.41832	4.11521	530.838	4.91196e-22	3.35644	4.04465	9.16221e-13	826.99	2.3395	3.94975	0.0282648	277.773	2.3395	3.55009	136.949	83.0329
1.02861	240.479	4.20677	4.04805	695.036	5.32127e-28	3.64145	4.12032	529.622	3.48871e-22	2.72517	4.04986	7.29243e-13	824.626	3.61714	3.95502	0.0261794	277.632	3.36702	3.55464	137.562	81.2965
1.54145	307.312	2.55077	4.05301	694.585	3.4532e-28	4.17442	4.12544	528.373	2.47526e-22	2.27891	4.05506	5.79997e-13	822.221	2.109	3.96029	0.0242407	277.476	3.23199	3.55919	138.17	79.5868
1.15664	189.209	4.55934	4.05797	694.087	2.23793e-28	2.42409	4.13055	527.092	1.75437e-22	4.26845	4.06026	4.60958e-13	819.776	2.42409	3.96556	0.022439	277.306	3.55806	3.56374	138.773	77.9035
2.00043	315.247	4.65086	4.06292	693.542	1.4484e-28	5.38821	4.13566	525.779	1.24213e-22	2.52669	4.06546	3.66083e-13	817.291	2.6843	3.97083	0.0207651	277.123	4.61826	3.56829	139.37	76.2466
1.8047	108.337	4.38528	4.06788	692.95	9.3616e-29	4.81948	4.14078	524.434	8.78538e-23	2.109	4.07066	2.90522e-13	814.766	2.83849	3.97609	0.0192105	276.925	4.34256	3.57284	139.963	74.6158
1.88939	297.852	4.33059	4.07284	692.312	6.04267e-29	3.7619	4.14589	523.057	6.20724e-23	4.48988	4.07587	2.30388e-13	812.201	2.83849	3.98136	0.0177671	276.714	2.03196	3.57739	140.549	73.011
1.56733	288.391	4.2812	4.0778	691.627	3.89517e-29	4.60003	4.15101	521.649	4.38109e-23	4.97855	4.08107	1.82567e-13	809.598	2.72517	3.98663	0.0164273	276.489	4.84861	3.58194	141.131	71.432
1.16578	102.844	2.50201	4.08276	690.897	2.5075e-29	2.55077	4.15612	520.211	3.08895e-23	3.60892	4.08627	1.44567e-13	806.956	4.92681	3.9919	0.0151842	276.25	3.81707	3.5865	141.706	69.8787
1.41905	258.789	3.46708	4.08771	690.12	1.61204e-29	3.45751	4.16124	518.741	2.17563e-23	2.27891	4.09147	1.14392e-13	804.277	2.36847	3.99717	0.014031	275.997	2.30966	3.59105	142.276	68.3508
1.89109	285.645	3.41832	4.09267	689.297	1.03497e-29	2.45075	4.16635	517.241	1.53076e-23	3.07579	4.09668	9.04491e-14	801.559	2.57437	4.00243	0.0129615	275.73	3.88204	3.5956	142.84	66.8482
1.89953	274.048	4.82929	4.09763	688.428	6.63584e-30	3.42826	4.17146	515.711	1.0759e-23	3.76896	4.10188	7.14653e-14	798.805	4.67392	4.0077	0.0119701	275.45	2.87356	3.60015	143.399	65.3707
1.85191	65.613	4.08099	4.10259	687.513	4.24897e-30	3.59226	4.17658	514.151	7.55412e-24	2.39662	4.10708	5.64245e-14	796.014	4.33459	4.01297	0.0110513	275.156	3.26748	3.6047	143.951	63.918
1.17476	177.307	2.36847	4.10755	686.554	2.717e-30	3.49526	4.18169	512.561	5.29835e-24	2.30966	4.11228	4.45167e-14	793.186	3.41832	4.01824	0.0102001	274.848	2.64177	3.60925	144.497	62.4901
2.12997	323.486	4.34652	4.1125	685.548	1.73505e-30	3.96062	4.18681	510.943	3.7123e-24	2.80209	4.11749	3.50961e-14	790.323	4.13125	4.0235	0.00941161	274.527	2.92402	3.6138	145.037	61.0865
1.05277	190.735	3.53164	4.11746	684.498	1.10651e-30	4.41155	4.19192	509.295	2.59831e-24	3.38784	4.12269	2.76489e-14	787.425	3.04723	4.02877	0.00868157	274.192	3.39809	3.61835	145.571	59.7073
1.05277	254.517	4.02262	4.12242	683.403	7.04718e-31	2.30966	4.19704	507.618	1.81671e-24	3.70347	4.12789	2.1766e-14	784.491	5.01161	4.03404	0.00800581	273.844	4.17442	3.6229	146.098	58.3521
1.79418	200.195	2.6198	4.12738	682.264	4.48223e-31	3.67295	4.20215	505.914	1.26889e-24	2.6198	4.13309	1.71222e-14	781.523	2.24707	4.03931	0.0073805	273.482	2.83849	3.62745	146.619	57.0207
1.25539	181.885	2.59734	4.13233	681.079	2.84702e-31	2.36847	4.20726	504.181	8.8534e-25	2.80209	4.1383	1.34593e-14	778.522	2.74496	4.04458	0.00680203	273.107	2.52669	3.63201	147.134	55.7129
1.23274	65.002	4.0061	4.13729	679.851	1.80595e-31	4.08613	4.21238	502.421	6.17079e-25	3.03264	4.1435	1.05723e-14	775.486	2.07128	4.04984	0.00626707	272.718	2.03196	3.63656	147.642	54.4284
2.18265	69.885	2.42409	4.14225	678.579	1.14403e-31	3.64941	4.21749	500.633	4.29652e-25	4.12141	4.1487	8.29847e-15	772.418	2.59734	4.05511	0.0057725	272.317	2.50201	3.64111	148.143	53.1671
1.20882	73.853	4.16499	4.14721	677.263	7.2375e-32	3.68833	4.22261	498.818	2.9884e-25	4.57519	4.1539	6.5089e-15	769.318	2.74496	4.06038	0.0053154	271.902	2.972	3.64566	148.638	51.9287
1.00307	181.58	4.19303	4.15217	675.904	4.57254e-32	4.63914	4.22772	496.977	2.07638e-25	2.55077	4.15911	5.10152e-15	766.185	3.08981	4.06565	0.00489306	271.474	2.52669	3.65021	149.126	50.713
1.89617	120.85	3.94304	4.15712	674.502	2.88499e-32	2.30966	4.23284	495.109	1.44118e-25	2.18042	4.16431	3.99552e-15	763.021	2.30966	4.07092	0.00450297	271.033	3.21984	3.65476	149.607	49.5197
1.65187	178.528	2.42409	4.16208	673.057	1.81782e-32	2.47671	4.23795	493.215	9.99259e-26	4.4226	4.16951	3.127e-15	759.826	4.08613	4.07618	0.00414276	270.579	2.92402	3.65931	150.081	48.3486
1.93787	194.092	3.23199	4.16704	671.569	1.14386e-32	4.04424	4.24306	491.296	6.92121e-26	4.5657	4.17471	2.44549e-15	756.6	2.50201	4.08145	0.00381025	270.111	3.39809	3.66386	150.548	47.1995
1.89109	258.484	3.92512	4.172	670.039	7.18811e-33	3.7476	4.24818	489.352	4.78886e-26	2.972	4.17992	1.91111e-15	753.345	3.14385	4.08672	0.0035034	269.632	3.33492	3.66841	151.007	46.0721
1.549	301.819	2.55077	4.17696	668.467	4.51101e-33	5.21505	4.25329	487.382	3.30999e-26	2.2143	4.18512	1.4924e-15	750.06	1.99116	4.09199	0.00322033	269.139	2.57437	3.67296	151.46	44.9661
1.05277	299.072	3.69593	4.18191	666.854	2.82717e-33	3.57532	4.25841	485.388	2.28543e-26	3.16985	4.19032	1.16458e-15	746.745	4.2812	4.09725	0.00295926	268.633	2.89065	3.67752	151.905	43.8813
1.7899	180.664	3.913	4.18687	665.199	1.76949e-33	2.80209	4.26352	483.37	1.57636e-26	4.75331	4.19552	9.08101e-16	743.403	2.64177	4.10252	0.00271856	268.115	4.2113	3.68207	152.343	42.8175
1.55644	175.476	3.30178	4.19183	663.503	1.10602e-33	3.97792	4.26864	481.328	1.08614e-26	3.68833	4.20072	7.07588e-16	740.032	4.77156	4.10779	0.00249671	267.585	4.59388	3.68662	152.774	41.7744
1.60182	298.462	5.53937	4.19679	661.767	6.90389e-34	3.61714	4.27375	479.263	7.47592e-27	3.52268	4.20593	5.50947e-16	736.634	3.24396	4.11306	0.00229229	267.041	3.15696	3.69117	153.197	40.7517
0.961658	112.305	4.01163	4.20174	659.99	4.30372e-34	4.67677	4.27886	477.174	5.1403e-27	4.36609	4.21113	4.28667e-16	733.21	2.57437	4.11833	0.00210399	266.486	1.99116	3.69572	153.613	39.7493
0.975891	177.307	4.13614	4.2067	658.173	2.67925e-34	2.30966	4.28398	475.063	3.53067e-27	2.50201	4.21633	3.33283e-16	729.758	2.94027	4.12359	0.00193059	265.918	3.7476	3.70027	154.021	38.7667
1.19212	64.697	3.53164	4.21166	656.317	1.66571e-34	2.52669	4.28909	472.93	2.42255e-27	2.3395	4.22153	2.58933e-16	726.281	2.36847	4.12886	0.00177097	265.338	2.6198	3.70482	154.421	37.8039
1.46228	63.171	4.15068	4.21662	654.421	1.0342e-34	4.21581	4.29421	470.775	1.66047e-27	4.95086	4.22674	2.01022e-16	722.779	3.47658	4.13413	0.00162407	264.745	2.42409	3.70937	154.814	36.8605
1.12801	180.359	4.02262	4.22158	652.487	6.41248e-35	2.6198	4.29932	468.598	1.13694e-27	2.18042	4.23194	1.55949e-16	719.251	3.45751	4.1394	0.00148892	264.141	2.83849	3.71392	155.199	35.9362
2.09627	72.021	4.04957	4.22653	650.514	3.9707e-35	3.60892	4.30444	466.4	7.77659e-28	4.17911	4.23714	1.20893e-16	715.7	3.58382	4.14467	0.00136462	263.524	3.41832	3.71847	155.576	35.0309
1.64291	255.737	4.63024	4.23149	648.503	2.45542e-35	4.70754	4.30955	464.181	5.31357e-28	3.47658	4.24234	9.36491e-17	712.124	3.35644	4.14993	0.00125033	262.896	2.2143	3.72303	155.945	34.1442
1.38218	297.546	4.07063	4.23645	646.454	1.51636e-35	2.64177	4.31466	461.942	3.62684e-28	5.28856	4.24755	7.24915e-17	708.526	4.79707	4.1552	0.00114527	262.256	3.21984	3.72758	156.306	33.2759
1.07562	185.852	2.42409	4.24141	644.368	9.35187e-36	3.60062	4.31978	459.683	2.47296e-28	2.52669	4.25275	5.60729e-17	704.904	2.45075	4.16047	0.00104874	261.604	2.78341	3.73213	156.659	32.4258
1.31063	64.392	3.50448	4.24637	642.245	5.75986e-36	4.39663	4.32489	457.405	1.68442e-28	2.52669	4.25795	4.33412e-17	701.261	2.2143	4.16574	0.00096006	260.941	2.78341	3.73668	157.004	31.5935
1.82697	66.528	3.46708	4.25132	640.085	3.54277e-36	2.52669	4.33001	455.107	1.14612e-28	3.45751	4.26315	3.34757e-17	697.596	3.91908	4.17101	0.000878623	260.266	2.80209	3.74123	157.34	30.7788
1.85746	207.52	3.87573	4.25628	637.889	2.17617e-36	3.94304	4.33512	452.791	7.79031e-29	4.20677	4.26836	2.5837e-17	693.91	2.47671	4.17627	0.000803859	259.579	2.45075	3.74578	157.669	29.9815
1.46682	182.19	2.78341	4.26124	635.658	1.33494e-36	3.7476	4.34024	450.456	5.28963e-29	2.3395	4.27356	1.99267e-17	690.203	2.45075	4.18154	0.000735242	258.882	2.57437	3.75033	157.989	29.2013
1.80677	108.032	2.42409	4.2662	633.392	8.17799e-37	3.57532	4.34535	448.104	3.58791e-29	2.07128	4.27876	1.53571e-17	686.476	4.31439	4.18681	0.000672285	258.173	3.83702	3.75488	158.301	28.438
1.9078	293.274	3.49526	4.27116	631.09	5.00323e-37	2.2143	4.35046	445.733	2.4311e-29	2.57437	4.28396	1.18268e-17	682.73	3.55806	4.19208	0.000614539	257.452	4.40784	3.75943	158.605	27.6912
1.58492	109.558	3.92512	4.27611	628.754	3.05684e-37	3.77597	4.35558	443.346	1.64555e-29	2.83849	4.28917	9.10136e-18	678.965	6.11022	4.19734	0.000561589	256.721	3.84357	3.76398	158.9	26.9607
1.04084	188.599	4.62128	4.28107	626.385	1.86515e-37	4.11643	4.36069	440.942	1.11266e-29	2.70498	4.29437	6.99886e-18	675.181	2.18042	4.20261	0.000513051	255.979	2.94027	3.76854	159.186	26.2463
1.22492	58.594	3.83702	4.28603	623.981	1.1365e-37	2.6198	4.36581	438.522	7.51557e-30	2.14535	4.29957	5.37811e-18	671.38	2.3395	4.20788	0.000468571	255.227	3.7619	3.77309	159.464	25.5478
1.47577	189.514	3.35644	4.29099	621.545	6.91589e-38	3.73311	4.37092	436.086	5.07115e-30	4.3103	4.30477	4.12966e-18	667.561	4.81455	4.21315	0.000427822	254.463	3.08981	3.77764	159.734	24.8648
1.90615	183.105	5.32339	4.29594	619.076	4.20284e-38	4.55614	4.37604	433.634	3.41819e-30	4.68525	4.30998	3.1687e-18	663.726	3.32399	4.21842	0.000390503	253.689	3.13061	3.78219	159.995	24.1971
2.35437	130.615	4.97223	4.3009	616.576	2.55068e-38	3.70347	4.38115	431.167	2.30161e-30	2.57437	4.31518	2.42957e-18	659.874	4.86757	4.22368	0.000356335	252.904	2.74496	3.78674	160.247	23.5445
1.57446	323.792	2.57437	4.30586	614.043	1.54592e-38	4.01163	4.38626	428.686	1.54815e-30	2.30966	4.32038	1.86149e-18	656.007	2.76437	4.22895	0.000325061	252.109	3.46708	3.79129	160.491	22.9067
2.30013	198.059	4.43354	4.31082	611.479	9.35696e-39	3.24396	4.39138	426.191	1.04025e-30	3.59226	4.32558	1.42519e-18	652.124	3.64941	4.23422	0.000296446	251.304	3.79675	3.79584	160.725	22.2834
2.05974	294.495	3.90689	4.31578	608.885	5.6559e-39	4.01163	4.39649	423.681	6.98249e-31	6.77833	4.33078	1.09035e-18	648.227	3.39809	4.23949	0.00027027	250.489	2.3395	3.80039	160.951	21.6745
1.20055	279.846	2.55077	4.32073	606.26	3.41419e-39	3.85008	4.40161	421.159	4.68197e-31	3.57532	4.33599	8.33571e-19	644.316	3.56671	4.24476	0.000246334	249.664	2.24707	3.80494	161.169	21.0797
2.55827	278.015	4.07063	4.32569	603.606	2.05821e-39	3.913	4.40672	418.623	3.13611e-31	2.2143	4.34119	6.36796e-19	640.391	5.00957	4.25002	0.000224451	248.828	2.24707	3.80949	161.377	20.4986
1.92703	256.042	4.57832	4.33065	600.923	1.23912e-39	4.17442	4.41184	416.075	2.09846e-31	3.25579	4.34639	4.86116e-19	636.453	3.03264	4.25529	0.000204453	247.983	2.55077	3.81405	161.576	19.9312
2.04085	196.533	2.59734	4.33561	598.21	7.44992e-40	4.54323	4.41695	413.514	1.40267e-31	2.36847	4.35159	3.70819e-19	632.503	2.24707	4.26056	0.000186182	247.129	3.07579	3.8186	161.767	19.3771
1.20882	188.599	4.19303	4.34057	595.47	4.47311e-40	2.50201	4.42207	410.942	9.36601e-32	2.83849	4.3568	2.82661e-19	628.54	2.57437	4.26583	0.000169495	246.264	3.08981	3.82315	161.948	18.8362
0.946943	177.307	3.92512	4.34552	592.702	2.68216e-40	2.42409	4.42718	408.359	6.24742e-32	3.90072	4.362	2.15304e-19	624.567	2.6843	4.27109	0.000154258	245.391	2.6843	3.8277	162.121	18.3081
1.07562	113.831	3.04723	4.35048	589.906	1.60613e-40	3.39809	4.43229	405.764	4.16286e-32	2.47671	4.3672	1.63877e-19	620.582	3.01784	4.27636	0.000140349	244.508	2.6843	3.83225	162.284	17.7926
1.69406	272.522	4.24248	4.35544	587.084	9.60487e-41	3.1172	4.43741	403.159	2.77095e-32	3.57532	4.3724	1.24643e-19	616.588	4.10644	4.28163	0.000127658	243.616	2.39662	3.8368	162.439	17.2896
1.88595	260.62	4.01163	4.3604	584.236	5.73617e-41	3.53164	4.44252	400.544	1.84251e-32	3.92512	4.37761	9.47325e-20	612.583	2.52669	4.2869	0.00011608	242.714	2.94027	3.84135	162.584	16.7987
1.77902	269.47	4.36997	4.36535	581.362	3.42113e-41	3.49526	4.44764	397.92	1.22388e-32	4.17442	4.38281	7.19469e-20	608.569	4.2896	4.29217	0.000105521	241.804	3.82376	3.8459	162.721	16.3198
1.02861	180.054	4.3062	4.37031	578.462	2.03768e-41	2.30966	4.45275	395.286	8.12106e-33	3.92512	4.38801	5.46018e-20	604.546	2.76437	4.29743	9.58947e-05	240.885	2.6198	3.85045	162.848	15.8526
1.34189	262.451	3.68067	4.37527	575.539	1.21205e-41	3.83702	4.45787	392.643	5.38309e-33	3.62533	4.39321	4.1408e-20	600.515	2.36847	4.3027	8.7121e-05	239.958	2.3395	3.855	162.966	15.3969
1.5601	255.127	4.36609	4.38023	572.591	7.19986e-42	2.45075	4.46298	389.992	3.56448e-33	3.50448	4.39842	3.13793e-20	596.477	3.23199	4.30797	7.91269e-05	239.021	2.24707	3.85956	163.075	14.9524
1.73006	186.157	2.87356	4.38519	569.619	4.27115e-42	3.13061	4.46809	387.333	2.3578e-33	4.28541	4.40362	2.3762e-20	592.431	2.76437	4.31324	7.18453e-05	238.077	2.82049	3.86411	163.174	14.5191
1.14731	105.286	4.02262	4.39014	566.624	2.53037e-42	4.36221	4.47321	384.667	1.55798e-33	2.27891	4.40882	1.79807e-20	588.378	2.36847	4.31851	6.52147e-05	237.124	3.00281	3.86866	163.265	14.0966
1.75871	304.871	2.64177	4.3951	563.607	1.49707e-42	2.94027	4.47832	381.993	1.02841e-33	2.36847	4.41402	1.3596e-20	584.32	3.36702	4.32377	5.91788e-05	236.163	3.43811	3.87321	163.346	13.6847
1.93325	185.242	2.972	4.40006	560.567	8.84538e-43	4.54647	4.48344	379.312	6.78128e-34	3.74038	4.41923	1.0273e-20	580.255	3.71841	4.32904	5.36858e-05	235.194	2.6843	3.87776	163.418	13.2832
1.58492	264.893	3.32399	4.40502	557.507	5.21927e-43	2.66326	4.48855	376.625	4.46688e-34	3.60062	4.42443	7.75649e-21	576.186	2.39662	4.33431	4.86884e-05	234.217	2.87356	3.88231	163.481	12.892
1.10779	295.41	3.85655	4.40998	554.425	3.07554e-43	3.54052	4.49367	373.932	2.93929e-34	3.36702	4.42963	5.85215e-21	572.112	2.27891	4.33958	4.41433e-05	233.232	3.7476	3.88686	163.535	12.5107
1.01603	303.04	4.4299	4.41493	551.323	1.80988e-43	4.00051	4.49878	371.234	1.93209e-34	2.42409	4.43483	4.41212e-21	568.034	5.02172	4.34485	4.00107e-05	232.239	2.50201	3.89141	163.579	12.1393
0.946943	115.051	4.16971	4.41989	548.2	1.06365e-43	3.59226	4.50389	368.53	1.26869e-34	2.109	4.44004	3.324e-21	563.952	4.73739	4.35011	3.62545e-05	231.239	2.72517	3.89596	163.614	11.7774
2.13873	310.059	4.17911	4.42485	545.059	6.24258e-44	3.79675	4.50901	365.822	8.32208e-35	4.98483	4.44524	2.5024e-21	559.867	2.64177	4.35538	3.28413e-05	230.232	3.25579	3.90051	163.64	11.4249
1.99777	206.299	4.11643	4.42981	541.899	3.65888e-44	3.85655	4.51412	363.109	5.45321e-35	4.51022	4.45044	1.8825e-21	555.779	3.8883	4.36065	2.97407e-05	229.217	2.6843	3.90506	163.656	11.0817
1.02861	187.988	4.50686	4.43477	538.72	2.14166e-44	3.42826	4.51924	360.392	3.56959e-35	3.24396	4.45564	1.41512e-21	551.689	2.6198	4.36592	2.69249e-05	228.196	3.03264	3.90962	163.664	10.7474
2.06204	260.01	4.01163	4.43972	535.523	1.2519e-44	4.2113	4.52435	357.671	2.33416e-35	2.36847	4.46084	1.06301e-21	547.598	2.57437	4.37118	2.43687e-05	227.167	5.17616	3.91417	163.662	10.4219
2.152	269.775	3.59226	4.44468	532.31	7.30818e-45	4.31846	4.52947	354.948	1.52471e-35	2.27891	4.46605	7.9792e-22	543.505	2.6198	4.37645	2.20486e-05	226.132	3.23199	3.91872	163.65	10.1051
0.946943	190.735	3.50448	4.44964	529.08	4.26055e-45	3.86298	4.53458	352.221	9.94928e-36	2.64177	4.47125	5.98501e-22	539.412	4.76638	4.38172	1.99436e-05	225.089	3.18259	3.92327	163.63	9.79673
0.989717	258.789	3.45751	4.4546	525.833	2.48051e-45	4.15547	4.53969	349.492	6.48545e-36	3.20757	4.47645	4.48592e-22	535.318	2.47671	4.38699	1.80343e-05	224.041	4.57204	3.92782	163.6	9.4966
1.80052	183.411	3.56671	4.45955	522.571	1.44223e-45	3.91908	4.54481	346.762	4.22313e-36	2.39662	4.48165	3.35986e-22	531.225	2.14535	4.39226	1.63031e-05	222.985	2.70498	3.93237	163.56	9.20455
1.04084	180.054	4.09124	4.46451	519.294	8.37421e-46	2.50201	4.54992	344.029	2.7471e-36	4.52356	4.48686	2.51462e-22	527.132	2.82049	4.39752	1.47337e-05	221.924	2.9875	3.93692	163.512	8.92039
1.84628	67.139	2.70498	4.46947	516.002	4.85594e-46	3.59226	4.55504	341.295	1.78509e-36	2.109	4.49206	1.88064e-22	523.041	4.24685	4.40279	1.33114e-05	220.856	2.6843	3.94147	163.454	8.64395
1.38218	63.477	3.39809	4.47443	512.697	2.81203e-46	4.19762	4.56015	338.56	1.15875e-36	3.97792	4.49726	1.40546e-22	518.951	4.40038	4.40806	1.2023e-05	219.783	3.98928	3.94602	163.387	8.37505
2.40986	95.825	3.7476	4.47939	509.378	1.62624e-46	4.49331	4.56527	335.825	7.51394e-37	2.74496	4.50246	1.04958e-22	514.863	4.3103	4.41333	1.08561e-05	218.703	2.57437	3.95057	163.311	8.11354
1.01603	270.081	4.53345	4.48434	506.046	9.39223e-47	2.30966	4.57038	333.089	4.86732e-37	2.30966	4.50767	7.83239e-23	510.778	2.18042	4.4186	9.79958e-06	217.618	2.2143	3.95513	163.226	7.85923
1.08661	103.149	2.74496	4.4893	502.701	5.41714e-47	2.47671	4.57549	330.354	3.14962e-37	2.66326	4.51287	5.84057e-23	506.696	3.24396	4.42386	8.84329e-06	216.527	3.18259	3.95968	163.131	7.61197
2.09839	310.059	3.76896	4.49426	499.345	3.12025e-47	2.80209	4.58061	327.619	2.03597e-37	2.45075	4.51807	4.35208e-23	502.618	3.66515	4.42913	7.97799e-06	215.431	2.42409	3.96423	163.028	7.37159
1.52197	345.764	3.7619	4.49922	495.978	1.79485e-47	3.74038	4.58572	324.885	1.31471e-37	5.30689	4.52327	3.24057e-23	498.543	2.6198	4.4344	7.19525e-06	214.329	2.87356	3.96878	162.915	7.13793
1.47577	55.237	4.18841	4.50418	492.599	1.03106e-47	5.18986	4.59084	322.153	8.48077e-38	3.16985	4.52848	2.41117e-23	494.473	2.78341	4.43967	6.48741e-06	213.222	2.55077	3.97333	162.792	6.91084
2.007	271.301	3.82376	4.50913	489.211	5.91504e-48	4.11145	4.59595	319.422	5.46494e-38	2.45075	4.53368	1.79273e-23	490.407	2.52669	4.44493	5.84749e-06	212.11	4.29377	3.97788	162.661	6.69016
1.86113	260.925	3.86939	4.51409	485.813	3.38883e-48	2.18042	4.60107	316.693	3.51789e-38	3.61714	4.53888	1.33194e-23	486.347	2.80209	4.4502	5.26916e-06	210.994	2.6843	3.98243	162.521	6.47573
2.19804	189.514	4.4226	4.51905	482.405	1.93892e-48	4.13125	4.60618	313.966	2.26216e-38	4.63024	4.54408	9.88866e-24	482.292	5.1321	4.45547	4.74663e-06	209.872	3.16985	3.98698	162.371	6.26742
1.06435	191.04	3.54933	4.52401	478.989	1.10787e-48	2.57437	4.61129	311.242	1.45315e-38	4.41526	4.54929	7.3362e-24	478.244	2.18042	4.46074	4.27467e-06	208.746	3.00281	3.99153	162.213	6.06507
2.02737	309.143	3.69593	4.52896	475.565	6.32172e-49	2.27891	4.61641	308.521	9.32487e-39	2.42409	4.55449	5.43859e-24	474.202	3.86298	4.46601	3.84851e-06	207.615	3.04723	3.99608	162.045	5.86854
1.34788	75.989	5.15172	4.53392	472.133	3.60246e-49	2.52669	4.62152	305.803	5.97752e-39	3.72579	4.55969	4.02888e-24	470.167	2.87356	4.47127	3.46383e-06	206.48	4.41894	4.00064	161.869	5.67768
2.28664	214.233	3.64941	4.53888	468.694	2.05013e-49	4.04424	4.62664	303.089	3.82776e-39	2.3395	4.56489	2.98238e-24	466.139	2.85618	4.47654	3.11668e-06	205.341	1.80894	4.00519	161.683	5.49236
1.78558	214.233	4.53345	4.54384	465.249	1.16515e-49	2.45075	4.63175	300.379	2.44858e-39	4.41155	4.57009	2.2061e-24	462.119	2.30966	4.48181	2.80351e-06	204.198	2.42409	4.00974	161.489	5.31245
[truncated: 63,596 more rows]

## Sheet: Figure 4
Main plot			Insets
[truncated: 3,455 more rows]

## Sheet: Figure 5
Panel b		Panel c		Panel d										Panel e
[truncated: 685,150+ more rows]

## Sheet: S1
Fluorescence Intensity (arb. Units)		Labels
[truncated: 8 more rows]

## Sheet: S3
⍺=0.608				⍺=0.353				⍺=0.682				⍺=0.764				⍺=0.260
[truncated: 297 more rows]

[truncated: 5 more sheets: S4, S5, S6, S7, S9]
